# Supplementary material for: Riding the wave of genomics to investigate aquatic coliphage diversity and activity
Source: Environ Microbiol. 2019 Apr 4;21(6):2112–28. doi: 10.1111/1462-2920.14590 (PMC6563131; doi:10.1111/1462-2920.14590)
Supplement: Supplementary file 2 — Table S1. Core‐genes, ANI and genes used for phylogenetic analysis of phages within the genus RB69virus. All phages were re‐annotated to ensure consistent gene calling. ANI was calculated using autoANI. See attached excel file. [file EMI-21-2112-s002.xlsx]

## Sheet: RB69virus_core_presence_absence
Gene	PhiPack Test	Phylogenetic Marker	Annotation -Automated	No. isolates	No. sequences	Avg sequences per isolate	Genome Fragment	Order within Fragment	Min group size nuc	Max group size nuc	Avg group size nuc	AY303349	JX536493	KF562341	KF582788	KM407600	KP869101	KP869104	KR422352	KX130865	KY703222	MF044457	PHAGE1	PHAGE2	PHAGE3	PHAGE4	PHAGE5
group_1	Passed		RB69ORF049c hypothetical protein	16	16	1	1	162	143	239	222	AY303349_00046	JX536493_00134	KF562341_00044	KF582788_00234	KM407600_00045	KP869101_00203	KP869104_00069	KR422352_00256	KX130865_00011	KY703222_00159	MF044457_00069	PHAGE1_00187	PHAGE2_00096	PHAGE3_00237	PHAGE4_00202	PHAGE5_00266
soc			Soc small outer capsid protein	16	16	1	1	136	236	236	236	AY303349_00024	JX536493_00154	KF562341_00025	KF582788_00254	KM407600_00025	KP869101_00224	KP869104_00048	KR422352_00004	KX130865_00033	KY703222_00140	MF044457_00089	PHAGE1_00167	PHAGE2_00076	PHAGE3_00217	PHAGE4_00182	PHAGE5_00017
group_103	Passed		hypothetical protein	16	16	1	1	108	200	200	200	AY303349_00002	JX536493_00178	KF562341_00002	KF582788_00277	KM407600_00002	KP869101_00247	KP869104_00025	KR422352_00027	KX130865_00056	KY703222_00116	MF044457_00112	PHAGE1_00144	PHAGE2_00053	PHAGE3_00194	PHAGE4_00159	PHAGE5_00040
cef	Passed		cef modifier of suppressor tRNAs	16	16	1	1	116	227	227	227	AY303349_00008	JX536493_00171	KF562341_00008	KF582788_00271	KM407600_00008	KP869101_00241	KP869104_00031	KR422352_00021	KX130865_00050	KY703222_00123	MF044457_00106	PHAGE1_00150	PHAGE2_00059	PHAGE3_00200	PHAGE4_00165	PHAGE5_00034
group_105			hypothetical protein	16	16	1	1	117	524	524	524	AY303349_00009	JX536493_00170	KF562341_00009	KF582788_00270	KM407600_00009	KP869101_00240	KP869104_00032	KR422352_00020	KX130865_00049	KY703222_00124	MF044457_00105	PHAGE1_00151	PHAGE2_00060	PHAGE3_00201	PHAGE4_00166	PHAGE5_00033
group_107	Passed		hypothetical protein	16	16	1	1	131	164	179	173	AY303349_00020	JX536493_00159	KF562341_00020	KF582788_00259	KM407600_00020	KP869101_00229	KP869104_00043	KR422352_00009	KX130865_00038	KY703222_00135	MF044457_00094	PHAGE1_00162	PHAGE2_00071	PHAGE3_00212	PHAGE4_00177	PHAGE5_00022
49	Passed		recombination endonuclease VII	16	16	1	1	209	272	473	460	AY303349_00083	JX536493_00098	KF562341_00078	KF582788_00198	KM407600_00081	KP869101_00167	KP869104_00105	KR422352_00220	KX130865_00249	KY703222_00193	MF044457_00031	PHAGE1_00223	PHAGE2_00132	PHAGE3_00003	PHAGE4_00238	PHAGE5_00230
group_111			RB69ORF045c hypothetical protein	16	16	1	1	159	548	548	548	AY303349_00042	JX536493_00137	KF562341_00041	KF582788_00237	KM407600_00042	KP869101_00206	KP869104_00066	KR422352_00259	KX130865_00014	KY703222_00156	MF044457_00072	PHAGE1_00184	PHAGE2_00093	PHAGE3_00234	PHAGE4_00199	PHAGE5_00269
group_114	Passed		hypothetical protein	16	16	1	1	193	200	281	205	AY303349_00073	JX536493_00108	KF562341_00068	KF582788_00208	KM407600_00071	KP869101_00177	KP869104_00095	KR422352_00230	KX130865_00260	KY703222_00183	MF044457_00042	PHAGE1_00213	PHAGE2_00122	PHAGE3_00263	PHAGE4_00228	PHAGE5_00240
group_115	Passed		hypothetical protein	16	16	1	1	224	527	527	527	AY303349_00094	JX536493_00087	KF562341_00089	KF582788_00186	KM407600_00092	KP869101_00155	KP869104_00117	KR422352_00208	KX130865_00238	KY703222_00206	MF044457_00021	PHAGE1_00233	PHAGE2_00143	PHAGE3_00014	PHAGE4_00248	PHAGE5_00220
group_117	Passed		hypothetical protein	16	16	1	1	237	212	212	212	AY303349_00106	JX536493_00074	KF562341_00102	KF582788_00172	KM407600_00104	KP869101_00143	KP869104_00129	KR422352_00196	KX130865_00226	KY703222_00217	MF044457_00007	PHAGE1_00245	PHAGE2_00155	PHAGE3_00026	PHAGE4_00260	PHAGE5_00208
nrdC	Passed	Yes	NrdC thioredoxin	16	16	1	1	218	263	263	263	AY303349_00088	JX536493_00093	KF562341_00083	KF582788_00192	KM407600_00086	KP869101_00161	KP869104_00111	KR422352_00214	KX130865_00244	KY703222_00200	MF044457_00027	PHAGE1_00227	PHAGE2_00137	PHAGE3_00008	PHAGE4_00242	PHAGE5_00226
vs.6	Passed		vs.6 hypothetical protein	16	16	1	1	250	362	362	362	AY303349_00116	JX536493_00062	KF562341_00112	KF582788_00160	KM407600_00115	KP869101_00131	KP869104_00141	KR422352_00184	KX130865_00214	KY703222_00229	MF044457_00275	PHAGE1_00257	PHAGE2_00167	PHAGE3_00038	PHAGE4_00003	PHAGE5_00196
4			head completion protein	16	16	1	1	301	449	449	449	AY303349_00159	JX536493_00023	KF562341_00153	KF582788_00118	KM407600_00155	KP869101_00091	KP869104_00160	KR422352_00143	KX130865_00174	KY703222_00269	MF044457_00227	PHAGE1_00029	PHAGE2_00208	PHAGE3_00079	PHAGE4_00044	PHAGE5_00155
53			baseplate wedge subunit	16	16	1	1	302	575	575	575	AY303349_00160	JX536493_00022	KF562341_00154	KF582788_00117	KM407600_00156	KP869101_00090	KP869104_00161	KR422352_00142	KX130865_00173	KY703222_00270	MF044457_00226	PHAGE1_00030	PHAGE2_00209	PHAGE3_00080	PHAGE4_00045	PHAGE5_00154
group_129			hypothetical protein	16	16	1	1	304	473	473	473	AY303349_00162	JX536493_00020	KF562341_00156	KF582788_00115	KM407600_00158	KP869101_00088	KP869104_00163	KR422352_00140	KX130865_00171	KY703222_00272	MF044457_00224	PHAGE1_00032	PHAGE2_00211	PHAGE3_00082	PHAGE4_00047	PHAGE5_00152
group_130	Passed		hypothetical protein	16	16	1	1	348	185	194	193	AY303349_00189	JX536493_00264	KF562341_00183	KF582788_00087	KM407600_00185	KP869101_00061	KP869104_00190	KR422352_00113	KX130865_00144	KY703222_00032	MF044457_00197	PHAGE1_00059	PHAGE2_00238	PHAGE3_00109	PHAGE4_00074	PHAGE5_00125
inh	Passed		Inh inhibitor of prohead protease gp21	16	16	1	1	350	668	668	668	AY303349_00191	JX536493_00262	KF562341_00185	KF582788_00085	KM407600_00187	KP869101_00059	KP869104_00192	KR422352_00111	KX130865_00142	KY703222_00034	MF044457_00195	PHAGE1_00061	PHAGE2_00240	PHAGE3_00111	PHAGE4_00076	PHAGE5_00123
group_132	Passed		hypothetical protein	16	16	1	1	368	269	269	269	AY303349_00209	JX536493_00244	KF562341_00203	KF582788_00067	KM407600_00205	KP869101_00041	KP869104_00210	KR422352_00093	KX130865_00124	KY703222_00052	MF044457_00177	PHAGE1_00079	PHAGE2_00258	PHAGE3_00129	PHAGE4_00094	PHAGE5_00105
group_134	Passed		RB69ORF227c hypothetical protein	16	16	1	1	384	224	224	224	AY303349_00223	JX536493_00228	KF562341_00219	KF582788_00051	KM407600_00221	KP869101_00024	KP869104_00226	KR422352_00077	KX130865_00108	KY703222_00067	MF044457_00161	PHAGE1_00094	PHAGE2_00003	PHAGE3_00144	PHAGE4_00109	PHAGE5_00090
group_137	Passed		hypothetical protein	16	16	1	1	91	215	227	221	AY303349_00256	JX536493_00194	KF562341_00252	KF582788_00017	KM407600_00257	KP869101_00262	KP869104_00010	KR422352_00044	KX130865_00073	KY703222_00101	MF044457_00128	PHAGE1_00129	PHAGE2_00038	PHAGE3_00179	PHAGE4_00144	PHAGE5_00055
group_138	Passed		hypothetical protein	16	16	1	1	102	200	200	200	AY303349_00265	JX536493_00185	KF562341_00263	KF582788_00007	KM407600_00266	KP869101_00254	KP869104_00018	KR422352_00034	KX130865_00063	KY703222_00109	MF044457_00119	PHAGE1_00137	PHAGE2_00046	PHAGE3_00187	PHAGE4_00152	PHAGE5_00047
group_139			RB69ORF272c hypothetical protein	16	16	1	1	105	287	287	287	AY303349_00269	JX536493_00181	KF562341_00267	KF582788_00003	KM407600_00270	KP869101_00250	KP869104_00022	KR422352_00030	KX130865_00059	KY703222_00113	MF044457_00115	PHAGE1_00141	PHAGE2_00050	PHAGE3_00191	PHAGE4_00156	PHAGE5_00043
group_14			hypothetical protein	16	16	1	1	222	902	959	950	AY303349_00092	JX536493_00089	KF562341_00087	KF582788_00188	KM407600_00090	KP869101_00157	KP869104_00115	KR422352_00210	KX130865_00240	KY703222_00204	MF044457_00023	PHAGE1_00231	PHAGE2_00141	PHAGE3_00012	PHAGE4_00246	PHAGE5_00222
group_140			rIIB protector from prophage-induced early lysis	16	16	1	1	106	935	947	944	AY303349_00270	JX536493_00180	KF562341_00268	KF582788_00002	KM407600_00271	KP869101_00249	KP869104_00023	KR422352_00029	KX130865_00058	KY703222_00114	MF044457_00114	PHAGE1_00142	PHAGE2_00051	PHAGE3_00192	PHAGE4_00157	PHAGE5_00042
rIIA			rIIA protector from prophage-induced early lysis	16	16	1	1	107	2213	2213	2213	AY303349_00001	JX536493_00179	KF562341_00001	KF582788_00001	KM407600_00001	KP869101_00248	KP869104_00024	KR422352_00028	KX130865_00057	KY703222_00115	MF044457_00113	PHAGE1_00143	PHAGE2_00052	PHAGE3_00193	PHAGE4_00158	PHAGE5_00041
56			gp56 dCTPase	16	16	1	1	140	521	521	521	AY303349_00025	JX536493_00153	KF562341_00026	KF582788_00253	KM407600_00027	KP869101_00221	KP869104_00051	KR422352_00003	KX130865_00030	KY703222_00141	MF044457_00088	PHAGE1_00168	PHAGE2_00077	PHAGE3_00218	PHAGE4_00183	PHAGE5_00016
group_15	Passed		hypothetical protein	16	16	1	1	225	275	287	285	AY303349_00095	JX536493_00086	KF562341_00090	KF582788_00185	KM407600_00093	KP869101_00154	KP869104_00118	KR422352_00207	KX130865_00237	KY703222_00207	MF044457_00020	PHAGE1_00234	PHAGE2_00144	PHAGE3_00015	PHAGE4_00249	PHAGE5_00219
group_150	Passed		RB69ORF033c hypothetical protein	16	16	1	1	145	197	197	197	AY303349_00030	JX536493_00149	KF562341_00030	KF582788_00249	KM407600_00031	KP869101_00217	KP869104_00055	KR422352_00271	KX130865_00026	KY703222_00145	MF044457_00084	PHAGE1_00172	PHAGE2_00081	PHAGE3_00222	PHAGE4_00187	PHAGE5_00012
sp	Passed		Sp spackle periplasmic protein	16	16	1	1	147	293	293	293	AY303349_00032	JX536493_00147	KF562341_00032	KF582788_00247	KM407600_00033	KP869101_00215	KP869104_00057	KR422352_00269	KX130865_00024	KY703222_00147	MF044457_00082	PHAGE1_00174	PHAGE2_00083	PHAGE3_00224	PHAGE4_00189	PHAGE5_00010
group_152	Passed		RB69ORF040c hypothetical protein	16	16	1	1	154	317	449	325	AY303349_00037	JX536493_00142	KF562341_00036	KF582788_00242	KM407600_00037	KP869101_00211	KP869104_00061	KR422352_00264	KX130865_00019	KY703222_00151	MF044457_00077	PHAGE1_00179	PHAGE2_00088	PHAGE3_00229	PHAGE4_00194	PHAGE5_00005
group_153			RB69ORF048c hypothetical protein	16	16	1	1	161	716	716	716	AY303349_00045	JX536493_00135	KF562341_00043	KF582788_00235	KM407600_00044	KP869101_00204	KP869104_00068	KR422352_00257	KX130865_00012	KY703222_00158	MF044457_00070	PHAGE1_00186	PHAGE2_00095	PHAGE3_00236	PHAGE4_00201	PHAGE5_00267
group_154	Passed		RB69ORF051c hypothetical protein	16	16	1	1	164	386	386	386	AY303349_00048	JX536493_00132	KF562341_00046	KF582788_00232	KM407600_00047	KP869101_00201	KP869104_00071	KR422352_00254	KX130865_00009	KY703222_00161	MF044457_00067	PHAGE1_00189	PHAGE2_00098	PHAGE3_00239	PHAGE4_00204	PHAGE5_00264
group_155			RB69ORF055c hypothetical protein	16	16	1	1	168	635	635	635	AY303349_00052	JX536493_00129	KF562341_00049	KF582788_00229	KM407600_00050	KP869101_00198	KP869104_00074	KR422352_00251	KX130865_00006	KY703222_00164	MF044457_00064	PHAGE1_00192	PHAGE2_00101	PHAGE3_00242	PHAGE4_00207	PHAGE5_00261
45	Passed		sliding clamp	16	16	1	1	173	599	686	680	AY303349_00057	JX536493_00124	KF562341_00054	KF582788_00224	KM407600_00055	KP869101_00193	KP869104_00079	KR422352_00246	KX130865_00001	KY703222_00169	MF044457_00059	PHAGE1_00197	PHAGE2_00106	PHAGE3_00247	PHAGE4_00212	PHAGE5_00256
46			endonuclease subunit	16	16	1	1	177	1688	1688	1688	AY303349_00060	JX536493_00121	KF562341_00057	KF582788_00221	KM407600_00058	KP869101_00190	KP869104_00082	KR422352_00243	KX130865_00272	KY703222_00172	MF044457_00055	PHAGE1_00200	PHAGE2_00109	PHAGE3_00250	PHAGE4_00215	PHAGE5_00253
group_158			hypothetical protein	16	16	1	1	178	239	239	239	AY303349_00061	JX536493_00120	KF562341_00058	KF582788_00220	KM407600_00059	KP869101_00189	KP869104_00083	KR422352_00242	KX130865_00271	KY703222_00173	MF044457_00054	PHAGE1_00201	PHAGE2_00110	PHAGE3_00251	PHAGE4_00216	PHAGE5_00252
group_159			hypothetical protein	16	16	1	1	196	293	293	293	AY303349_00075	JX536493_00106	KF562341_00070	KF582788_00206	KM407600_00073	KP869101_00175	KP869104_00097	KR422352_00228	KX130865_00258	KY703222_00185	MF044457_00040	PHAGE1_00215	PHAGE2_00124	PHAGE3_00265	PHAGE4_00230	PHAGE5_00238
group_16			hypothetical protein	16	16	1	1	232	530	533	530	AY303349_00100	JX536493_00082	KF562341_00095	KF582788_00180	KM407600_00098	KP869101_00149	KP869104_00123	KR422352_00202	KX130865_00232	KY703222_00212	MF044457_00015	PHAGE1_00239	PHAGE2_00149	PHAGE3_00020	PHAGE4_00254	PHAGE5_00214
nrdH	Passed		putative glutaredoxin	16	16	1	1	199	272	323	319	AY303349_00078	JX536493_00103	KF562341_00073	KF582788_00203	KM407600_00076	KP869101_00172	KP869104_00100	KR422352_00225	KX130865_00256	KY703222_00188	MF044457_00037	PHAGE1_00218	PHAGE2_00127	PHAGE3_00268	PHAGE4_00233	PHAGE5_00235
group_163			hypothetical protein	16	16	1	1	227	938	980	977	AY303349_00096	JX536493_00085	KF562341_00091	KF582788_00184	KM407600_00094	KP869101_00153	KP869104_00119	KR422352_00206	KX130865_00236	KY703222_00208	MF044457_00019	PHAGE1_00235	PHAGE2_00145	PHAGE3_00016	PHAGE4_00250	PHAGE5_00218
vs			Vs valyl-tRNA synthetase modifier	16	16	1	1	242	347	347	347	AY303349_00110	JX536493_00068	KF562341_00106	KF582788_00166	KM407600_00109	KP869101_00137	KP869104_00135	KR422352_00190	KX130865_00220	KY703222_00223	MF044457_00001	PHAGE1_00251	PHAGE2_00161	PHAGE3_00032	PHAGE4_00266	PHAGE5_00202
regB			RegB site-specific RNA endonuclease	16	16	1	1	245	458	458	458	AY303349_00112	JX536493_00066	KF562341_00108	KF582788_00164	KM407600_00111	KP869101_00135	KP869104_00137	KR422352_00188	KX130865_00218	KY703222_00225	MF044457_00279	PHAGE1_00253	PHAGE2_00163	PHAGE3_00034	PHAGE4_00268	PHAGE5_00200
denV	Passed		endonuclease V	16	16	1	1	257	413	413	413	AY303349_00122	JX536493_00058	KF562341_00117	KF582788_00153	KM407600_00120	KP869101_00127	KP869104_00145	KR422352_00178	KX130865_00209	KY703222_00235	MF044457_00269	PHAGE1_00263	PHAGE2_00173	PHAGE3_00044	PHAGE4_00009	PHAGE5_00190
nudE			NudE nudix hydrolase	16	16	1	1	260	455	458	456	AY303349_00125	JX536493_00055	KF562341_00120	KF582788_00150	KM407600_00123	KP869101_00124	KP869104_00148	KR422352_00175	KX130865_00206	KY703222_00238	MF044457_00266	PHAGE1_00266	PHAGE2_00176	PHAGE3_00047	PHAGE4_00012	PHAGE5_00187
vs.8			vs.8 hypothetical protein	16	16	1	1	253	539	539	539	AY303349_00118	JX536493_00060	KF562341_00114	KF582788_00158	KM407600_00117	KP869101_00129	KP869104_00143	KR422352_00182	KX130865_00212	KY703222_00231	MF044457_00273	PHAGE1_00259	PHAGE2_00169	PHAGE3_00040	PHAGE4_00005	PHAGE5_00194
1			deoxynucleoside monophosphate kinase	16	16	1	1	297	734	734	734	AY303349_00156	JX536493_00027	KF562341_00150	KF582788_00121	KM407600_00152	KP869101_00094	KP869104_00157	KR422352_00146	KX130865_00177	KY703222_00266	MF044457_00230	PHAGE1_00026	PHAGE2_00205	PHAGE3_00076	PHAGE4_00041	PHAGE5_00158
group_177			baseplate wedge subunit	16	16	1	1	321	1970	1973	1972	AY303349_00164	JX536493_00018	KF562341_00158	KF582788_00113	KM407600_00160	KP869101_00086	KP869104_00165	KR422352_00138	KX130865_00169	KY703222_00007	MF044457_00222	PHAGE1_00034	PHAGE2_00213	PHAGE3_00084	PHAGE4_00049	PHAGE5_00150
group_179	Passed		small terminase protein	16	16	1	1	333	494	494	494	AY303349_00175	JX536493_00007	KF562341_00169	KF582788_00102	KM407600_00171	KP869101_00075	KP869104_00176	KR422352_00127	KX130865_00158	KY703222_00018	MF044457_00211	PHAGE1_00045	PHAGE2_00224	PHAGE3_00095	PHAGE4_00060	PHAGE5_00139
group_18	Passed		RB69ORF132c hypothetical protein	16	16	1	1	263	311	686	662	AY303349_00128	JX536493_00052	KF562341_00123	KF582788_00147	KM407600_00126	KP869101_00121	KP869104_00151	KR422352_00172	KX130865_00203	KY703222_00241	MF044457_00263	PHAGE1_00269	PHAGE2_00179	PHAGE3_00050	PHAGE4_00015	PHAGE5_00184
18			tail sheath protein	16	16	1	1	335	1979	1982	1981	AY303349_00177	JX536493_00005	KF562341_00171	KF582788_00100	KM407600_00173	KP869101_00073	KP869104_00178	KR422352_00125	KX130865_00156	KY703222_00020	MF044457_00209	PHAGE1_00047	PHAGE2_00226	PHAGE3_00097	PHAGE4_00062	PHAGE5_00137
23			major capsid protein	16	16	1	1	342	1562	1568	1567	AY303349_00184	JX536493_00269	KF562341_00178	KF582788_00093	KM407600_00180	KP869101_00066	KP869104_00185	KR422352_00118	KX130865_00149	KY703222_00027	MF044457_00202	PHAGE1_00054	PHAGE2_00233	PHAGE3_00104	PHAGE4_00069	PHAGE5_00130
group_182			hypothetical protein	16	16	1	1	346	251	251	251	AY303349_00188	JX536493_00265	KF562341_00182	KF582788_00088	KM407600_00184	KP869101_00062	KP869104_00189	KR422352_00114	KX130865_00145	KY703222_00031	MF044457_00198	PHAGE1_00058	PHAGE2_00237	PHAGE3_00108	PHAGE4_00073	PHAGE5_00126
uvsY	Passed		UvsY recombination, repair and ssDNA binding protein	16	16	1	1	355	413	494	463	AY303349_00196	JX536493_00257	KF562341_00190	KF582788_00080	KM407600_00192	KP869101_00054	KP869104_00197	KR422352_00106	KX130865_00137	KY703222_00039	MF044457_00190	PHAGE1_00066	PHAGE2_00245	PHAGE3_00116	PHAGE4_00081	PHAGE5_00118
group_185			gp29 baseplate hub subunit, tail length determinator	16	16	1	1	361	1568	1772	1759	AY303349_00202	JX536493_00251	KF562341_00196	KF582788_00074	KM407600_00198	KP869101_00048	KP869104_00203	KR422352_00100	KX130865_00131	KY703222_00045	MF044457_00184	PHAGE1_00072	PHAGE2_00251	PHAGE3_00122	PHAGE4_00087	PHAGE5_00112
alt			ADP-ribosyltransferase	16	16	1	1	365	2087	2087	2087	AY303349_00206	JX536493_00247	KF562341_00200	KF582788_00070	KM407600_00202	KP869101_00044	KP869104_00207	KR422352_00096	KX130865_00127	KY703222_00049	MF044457_00180	PHAGE1_00076	PHAGE2_00255	PHAGE3_00126	PHAGE4_00091	PHAGE5_00108
30.9			hypothetical protein	16	16	1	1	376	176	179	178	AY303349_00216	JX536493_00236	KF562341_00210	KF582788_00059	KM407600_00212	KP869101_00033	KP869104_00218	KR422352_00085	KX130865_00116	KY703222_00059	MF044457_00169	PHAGE1_00087	PHAGE2_00266	PHAGE3_00137	PHAGE4_00102	PHAGE5_00097
group_190	Passed		hypothetical protein	16	16	1	1	385	191	191	191	AY303349_00224	JX536493_00227	KF562341_00220	KF582788_00050	KM407600_00222	KP869101_00023	KP869104_00227	KR422352_00076	KX130865_00107	KY703222_00068	MF044457_00160	PHAGE1_00095	PHAGE2_00004	PHAGE3_00145	PHAGE4_00110	PHAGE5_00089
group_191	Passed		hypothetical protein	16	16	1	1	389	218	218	218	AY303349_00228	JX536493_00223	KF562341_00224	KF582788_00046	KM407600_00226	KP869101_00019	KP869104_00231	KR422352_00072	KX130865_00103	KY703222_00072	MF044457_00156	PHAGE1_00099	PHAGE2_00008	PHAGE3_00149	PHAGE4_00114	PHAGE5_00085
group_192	Passed		hypothetical protein	16	16	1	1	391	356	356	356	AY303349_00230	JX536493_00221	KF562341_00226	KF582788_00044	KM407600_00228	KP869101_00017	KP869104_00233	KR422352_00070	KX130865_00101	KY703222_00074	MF044457_00154	PHAGE1_00101	PHAGE2_00010	PHAGE3_00151	PHAGE4_00116	PHAGE5_00083
rnlA	Passed	Yes	RNA ligase A	16	16	1	1	13	1124	1124	1124	AY303349_00232	JX536493_00219	KF562341_00228	KF582788_00042	KM407600_00230	KP869101_00015	KP869104_00235	KR422352_00068	KX130865_00099	KY703222_00076	MF044457_00152	PHAGE1_00103	PHAGE2_00012	PHAGE3_00153	PHAGE4_00118	PHAGE5_00081
denA			endonuclease II	16	16	1	1	12	410	410	410	AY303349_00233	JX536493_00218	KF562341_00229	KF582788_00041	KM407600_00231	KP869101_00014	KP869104_00236	KR422352_00067	KX130865_00098	KY703222_00077	MF044457_00151	PHAGE1_00104	PHAGE2_00013	PHAGE3_00154	PHAGE4_00119	PHAGE5_00080
nrdA			NrdA aerobic NDP reductase large subunit	16	16	1	1	10	2255	2255	2255	AY303349_00235	JX536493_00216	KF562341_00231	KF582788_00039	KM407600_00233	KP869101_00012	KP869104_00238	KR422352_00065	KX130865_00096	KY703222_00079	MF044457_00149	PHAGE1_00106	PHAGE2_00015	PHAGE3_00156	PHAGE4_00121	PHAGE5_00078
group_196			single-stranded DNA binding protein	16	16	1	1	74	899	902	900	AY303349_00242	JX536493_00209	KF562341_00237	KF582788_00032	KM407600_00241	KP869101_00005	KP869104_00245	KR422352_00058	KX130865_00089	KY703222_00086	MF044457_00142	PHAGE1_00114	PHAGE2_00023	PHAGE3_00164	PHAGE4_00129	PHAGE5_00070
group_197			RnaseH	16	16	1	1	78	872	917	914	AY303349_00246	JX536493_00205	KF562341_00241	KF582788_00028	KM407600_00246	KP869101_00001	KP869104_00249	KR422352_00054	KX130865_00084	KY703222_00090	MF044457_00138	PHAGE1_00118	PHAGE2_00027	PHAGE3_00168	PHAGE4_00133	PHAGE5_00066
asiA	Passed		AsiA anti-sigma 70 protein	16	16	1	1	88	272	272	272	AY303349_00253	JX536493_00198	KF562341_00248	KF582788_00021	KM407600_00253	KP869101_00265	KP869104_00007	KR422352_00047	KX130865_00077	KY703222_00097	MF044457_00131	PHAGE1_00125	PHAGE2_00034	PHAGE3_00175	PHAGE4_00140	PHAGE5_00059
group_2	Passed		mRNA metabolism modulator	16	16	1	1	115	404	413	410	AY303349_00007	JX536493_00172	KF562341_00007	KF582788_00272	KM407600_00007	KP869101_00242	KP869104_00030	KR422352_00022	KX130865_00051	KY703222_00122	MF044457_00107	PHAGE1_00149	PHAGE2_00058	PHAGE3_00199	PHAGE4_00164	PHAGE5_00035
ndd	Passed	Yes	Ndd nucleoid disruption protein	16	16	1	1	101	446	446	446	AY303349_00264	JX536493_00186	KF562341_00262	KF582788_00008	KM407600_00265	KP869101_00255	KP869104_00017	KR422352_00035	KX130865_00064	KY703222_00108	MF044457_00120	PHAGE1_00136	PHAGE2_00045	PHAGE3_00186	PHAGE4_00151	PHAGE5_00048
gp30.2			phage protein	16	16	1	1	369	815	836	821	AY303349_00210	JX536493_00243	KF562341_00204	KF582788_00066	KM407600_00206	KP869101_00040	KP869104_00211	KR422352_00092	KX130865_00123	KY703222_00053	MF044457_00176	PHAGE1_00080	PHAGE2_00259	PHAGE3_00130	PHAGE4_00095	PHAGE5_00104
67	Passed		prohead core protein	16	16	1	1	338	230	239	234	AY303349_00180	JX536493_00002	KF562341_00174	KF582788_00097	KM407600_00176	KP869101_00070	KP869104_00181	KR422352_00122	KX130865_00153	KY703222_00023	MF044457_00206	PHAGE1_00050	PHAGE2_00229	PHAGE3_00100	PHAGE4_00065	PHAGE5_00134
rnlB			RnlB RNA ligase 2	16	16	1	1	345	719	1007	982	AY303349_00187	JX536493_00266	KF562341_00181	KF582788_00089	KM407600_00183	KP869101_00063	KP869104_00188	KR422352_00115	KX130865_00146	KY703222_00030	MF044457_00199	PHAGE1_00057	PHAGE2_00236	PHAGE3_00107	PHAGE4_00072	PHAGE5_00127
group_24	Passed		hypothetical protein	16	16	1	1	364	293	293	293	AY303349_00205	JX536493_00248	KF562341_00199	KF582788_00071	KM407600_00201	KP869101_00045	KP869104_00206	KR422352_00097	KX130865_00128	KY703222_00048	MF044457_00181	PHAGE1_00075	PHAGE2_00254	PHAGE3_00125	PHAGE4_00090	PHAGE5_00109
group_25			inhibitor of host transcription	16	16	1	1	14	500	563	511	AY303349_00231	JX536493_00220	KF562341_00227	KF582788_00043	KM407600_00229	KP869101_00016	KP869104_00234	KR422352_00069	KX130865_00100	KY703222_00075	MF044457_00153	PHAGE1_00102	PHAGE2_00011	PHAGE3_00152	PHAGE4_00117	PHAGE5_00082
ac	Passed		Ac acridine resistance protein	16	16	1	1	100	146	149	146	AY303349_00263	JX536493_00187	KF562341_00261	KF582788_00009	KM407600_00264	KP869101_00256	KP869104_00016	KR422352_00036	KX130865_00065	KY703222_00107	MF044457_00121	PHAGE1_00135	PHAGE2_00044	PHAGE3_00185	PHAGE4_00150	PHAGE5_00049
group_29			RB69ORF005c hypothetical protein	16	16	1	1	113	422	425	424	AY303349_00005	JX536493_00174	KF562341_00005	KF582788_00274	KM407600_00005	KP869101_00244	KP869104_00028	KR422352_00024	KX130865_00053	KY703222_00120	MF044457_00109	PHAGE1_00147	PHAGE2_00056	PHAGE3_00197	PHAGE4_00162	PHAGE5_00037
group_3	Passed		RB69ORF107c hypothetical protein	16	16	1	1	234	143	206	194	AY303349_00103	JX536493_00077	KF562341_00099	KF582788_00175	KM407600_00101	KP869101_00146	KP869104_00126	KR422352_00199	KX130865_00229	KY703222_00215	MF044457_00010	PHAGE1_00242	PHAGE2_00152	PHAGE3_00023	PHAGE4_00257	PHAGE5_00211
group_30			hypothetical protein	16	16	1	1	122	398	494	488	AY303349_00012	JX536493_00167	KF562341_00012	KF582788_00267	KM407600_00012	KP869101_00237	KP869104_00035	KR422352_00017	KX130865_00046	KY703222_00127	MF044457_00102	PHAGE1_00154	PHAGE2_00063	PHAGE3_00204	PHAGE4_00169	PHAGE5_00030
group_31	Passed		hypothetical protein	16	16	1	1	146	569	650	644	AY303349_00031	JX536493_00148	KF562341_00031	KF582788_00248	KM407600_00032	KP869101_00216	KP869104_00056	KR422352_00270	KX130865_00025	KY703222_00146	MF044457_00083	PHAGE1_00173	PHAGE2_00082	PHAGE3_00223	PHAGE4_00188	PHAGE5_00011
group_32	Passed		hypothetical protein	16	16	1	1	189	227	227	227	AY303349_00070	JX536493_00111	KF562341_00066	KF582788_00211	KM407600_00068	KP869101_00180	KP869104_00092	KR422352_00233	KX130865_00263	KY703222_00181	MF044457_00045	PHAGE1_00210	PHAGE2_00119	PHAGE3_00260	PHAGE4_00225	PHAGE5_00243
group_33	Passed		hypothetical protein	16	16	1	1	194	134	134	134	AY303349_00074	JX536493_00107	KF562341_00069	KF582788_00207	KM407600_00072	KP869101_00176	KP869104_00096	KR422352_00229	KX130865_00259	KY703222_00184	MF044457_00041	PHAGE1_00214	PHAGE2_00123	PHAGE3_00264	PHAGE4_00229	PHAGE5_00239
dsbA	Passed		double-stranded DNA binding protein	16	16	1	1	77	269	269	269	AY303349_00245	JX536493_00206	KF562341_00240	KF582788_00029	KM407600_00245	KP869101_00002	KP869104_00248	KR422352_00055	KX130865_00085	KY703222_00089	MF044457_00139	PHAGE1_00117	PHAGE2_00026	PHAGE3_00167	PHAGE4_00132	PHAGE5_00067
20			portal vertex protein	16	16	1	1	337	1571	1571	1571	AY303349_00179	JX536493_00003	KF562341_00173	KF582788_00098	KM407600_00175	KP869101_00071	KP869104_00180	KR422352_00123	KX130865_00154	KY703222_00022	MF044457_00207	PHAGE1_00049	PHAGE2_00228	PHAGE3_00099	PHAGE4_00064	PHAGE5_00135
group_337	Passed		gp26 baseplate hub subunit	16	16	1	1	357	626	626	626	AY303349_00198	JX536493_00255	KF562341_00192	KF582788_00078	KM407600_00194	KP869101_00052	KP869104_00199	KR422352_00104	KX130865_00135	KY703222_00041	MF044457_00188	PHAGE1_00068	PHAGE2_00247	PHAGE3_00118	PHAGE4_00083	PHAGE5_00116
68	Passed		prohead core protein	16	16	1	1	339	425	425	425	AY303349_00181	JX536493_00001	KF562341_00175	KF582788_00096	KM407600_00177	KP869101_00069	KP869104_00182	KR422352_00121	KX130865_00152	KY703222_00024	MF044457_00205	PHAGE1_00051	PHAGE2_00230	PHAGE3_00101	PHAGE4_00066	PHAGE5_00133
group_339			RB69ORF050c hypothetical protein	16	16	1	1	163	1160	1160	1160	AY303349_00047	JX536493_00133	KF562341_00045	KF582788_00233	KM407600_00046	KP869101_00202	KP869104_00070	KR422352_00255	KX130865_00010	KY703222_00160	MF044457_00068	PHAGE1_00188	PHAGE2_00097	PHAGE3_00238	PHAGE4_00203	PHAGE5_00265
group_34	Passed		hypothetical protein	16	16	1	1	249	224	224	224	AY303349_00115	JX536493_00063	KF562341_00111	KF582788_00161	KM407600_00114	KP869101_00132	KP869104_00140	KR422352_00185	KX130865_00215	KY703222_00228	MF044457_00276	PHAGE1_00256	PHAGE2_00166	PHAGE3_00037	PHAGE4_00002	PHAGE5_00197
17			large terminase protein	16	16	1	1	334	1835	1835	1835	AY303349_00176	JX536493_00006	KF562341_00170	KF582788_00101	KM407600_00172	KP869101_00074	KP869104_00177	KR422352_00126	KX130865_00157	KY703222_00019	MF044457_00210	PHAGE1_00046	PHAGE2_00225	PHAGE3_00096	PHAGE4_00061	PHAGE5_00138
tk	Passed		Tk thymidine kinase	16	16	1	1	238	581	581	581	AY303349_00107	JX536493_00073	KF562341_00103	KF582788_00171	KM407600_00105	KP869101_00142	KP869104_00130	KR422352_00195	KX130865_00225	KY703222_00218	MF044457_00006	PHAGE1_00246	PHAGE2_00156	PHAGE3_00027	PHAGE4_00261	PHAGE5_00207
43			DNA polymerase	16	16	1	1	169	2711	2711	2711	AY303349_00053	JX536493_00128	KF562341_00050	KF582788_00228	KM407600_00051	KP869101_00197	KP869104_00075	KR422352_00250	KX130865_00005	KY703222_00165	MF044457_00063	PHAGE1_00193	PHAGE2_00102	PHAGE3_00243	PHAGE4_00208	PHAGE5_00260
a-gt.4	Passed		phage protein	16	16	1	1	184	323	323	323	AY303349_00066	JX536493_00115	KF562341_00063	KF582788_00215	KM407600_00064	KP869101_00184	KP869104_00088	KR422352_00237	KX130865_00266	KY703222_00178	MF044457_00049	PHAGE1_00206	PHAGE2_00115	PHAGE3_00256	PHAGE4_00221	PHAGE5_00247
41			41 helicase	16	16	1	1	156	1442	1442	1442	AY303349_00039	JX536493_00140	KF562341_00038	KF582788_00240	KM407600_00039	KP869101_00209	KP869104_00063	KR422352_00262	KX130865_00017	KY703222_00153	MF044457_00075	PHAGE1_00181	PHAGE2_00090	PHAGE3_00231	PHAGE4_00196	PHAGE5_00003
61			DNA primase	16	16	1	1	142	1022	1022	1022	AY303349_00027	JX536493_00151	KF562341_00028	KF582788_00251	KM407600_00029	KP869101_00219	KP869104_00053	KR422352_00001	KX130865_00028	KY703222_00143	MF044457_00086	PHAGE1_00170	PHAGE2_00079	PHAGE3_00220	PHAGE4_00185	PHAGE5_00014
25	Passed		baseplate wedge subunit	16	16	1	1	356	398	398	398	AY303349_00197	JX536493_00256	KF562341_00191	KF582788_00079	KM407600_00193	KP869101_00053	KP869104_00198	KR422352_00105	KX130865_00136	KY703222_00040	MF044457_00189	PHAGE1_00067	PHAGE2_00246	PHAGE3_00117	PHAGE4_00082	PHAGE5_00117
44			clamp loader, small subunit	16	16	1	1	172	962	962	962	AY303349_00056	JX536493_00125	KF562341_00053	KF582788_00225	KM407600_00054	KP869101_00194	KP869104_00078	KR422352_00247	KX130865_00002	KY703222_00168	MF044457_00060	PHAGE1_00196	PHAGE2_00105	PHAGE3_00246	PHAGE4_00211	PHAGE5_00257
group_348			gp28 baseplate hub distal subunit	16	16	1	1	360	533	533	533	AY303349_00201	JX536493_00252	KF562341_00195	KF582788_00075	KM407600_00197	KP869101_00049	KP869104_00202	KR422352_00101	KX130865_00132	KY703222_00044	MF044457_00185	PHAGE1_00071	PHAGE2_00250	PHAGE3_00121	PHAGE4_00086	PHAGE5_00113
31	Passed		gp31 head assembly co-chaperonin for GroEL	16	16	1	1	378	332	332	332	AY303349_00218	JX536493_00234	KF562341_00212	KF582788_00057	KM407600_00214	KP869101_00031	KP869104_00220	KR422352_00083	KX130865_00114	KY703222_00061	MF044457_00167	PHAGE1_00089	PHAGE2_00268	PHAGE3_00139	PHAGE4_00104	PHAGE5_00095
regA	Passed	Yes	translation repressor protein	16	16	1	1	170	368	368	368	AY303349_00054	JX536493_00127	KF562341_00051	KF582788_00227	KM407600_00052	KP869101_00196	KP869104_00076	KR422352_00249	KX130865_00004	KY703222_00166	MF044457_00062	PHAGE1_00194	PHAGE2_00103	PHAGE3_00244	PHAGE4_00209	PHAGE5_00259
uvsX			UvsX RecA-like recombination protein	16	16	1	1	158	1172	1172	1172	AY303349_00041	JX536493_00138	KF562341_00040	KF582788_00238	KM407600_00041	KP869101_00207	KP869104_00065	KR422352_00260	KX130865_00015	KY703222_00155	MF044457_00073	PHAGE1_00183	PHAGE2_00092	PHAGE3_00233	PHAGE4_00198	PHAGE5_00001
group_352	Passed		tail sheath stabilizer and completion protein	16	16	1	1	332	821	821	821	AY303349_00174	JX536493_00008	KF562341_00168	KF582788_00103	KM407600_00170	KP869101_00076	KP869104_00175	KR422352_00128	KX130865_00159	KY703222_00017	MF044457_00212	PHAGE1_00044	PHAGE2_00223	PHAGE3_00094	PHAGE4_00059	PHAGE5_00140
51	Passed		baseplate hub assembly protein	16	16	1	1	358	752	755	752	AY303349_00199	JX536493_00254	KF562341_00193	KF582788_00077	KM407600_00195	KP869101_00051	KP869104_00200	KR422352_00103	KX130865_00134	KY703222_00042	MF044457_00187	PHAGE1_00069	PHAGE2_00248	PHAGE3_00119	PHAGE4_00084	PHAGE5_00115
19	Passed		tail tube protein	16	16	1	1	336	491	491	491	AY303349_00178	JX536493_00004	KF562341_00172	KF582788_00099	KM407600_00174	KP869101_00072	KP869104_00179	KR422352_00124	KX130865_00155	KY703222_00021	MF044457_00208	PHAGE1_00048	PHAGE2_00227	PHAGE3_00098	PHAGE4_00063	PHAGE5_00136
2			DNA end protector protein	16	16	1	1	299	821	821	821	AY303349_00158	JX536493_00025	KF562341_00152	KF582788_00119	KM407600_00154	KP869101_00092	KP869104_00159	KR422352_00144	KX130865_00175	KY703222_00268	MF044457_00228	PHAGE1_00028	PHAGE2_00207	PHAGE3_00078	PHAGE4_00043	PHAGE5_00156
13			neck protein	16	16	1	1	330	926	926	926	AY303349_00172	JX536493_00010	KF562341_00166	KF582788_00105	KM407600_00168	KP869101_00078	KP869104_00173	KR422352_00130	KX130865_00161	KY703222_00015	MF044457_00214	PHAGE1_00042	PHAGE2_00221	PHAGE3_00092	PHAGE4_00057	PHAGE5_00142
dexA	Passed		exonuclease	16	16	1	1	123	677	677	677	AY303349_00013	JX536493_00166	KF562341_00013	KF582788_00266	KM407600_00013	KP869101_00236	KP869104_00036	KR422352_00016	KX130865_00045	KY703222_00128	MF044457_00101	PHAGE1_00155	PHAGE2_00064	PHAGE3_00205	PHAGE4_00170	PHAGE5_00029
uvsW			UvsW helicase	16	16	1	1	351	1514	1514	1514	AY303349_00192	JX536493_00261	KF562341_00186	KF582788_00084	KM407600_00188	KP869101_00058	KP869104_00193	KR422352_00110	KX130865_00141	KY703222_00035	MF044457_00194	PHAGE1_00062	PHAGE2_00241	PHAGE3_00112	PHAGE4_00077	PHAGE5_00122
48			baseplate subunit	16	16	1	1	362	1109	1109	1109	AY303349_00203	JX536493_00250	KF562341_00197	KF582788_00073	KM407600_00199	KP869101_00047	KP869104_00204	KR422352_00099	KX130865_00130	KY703222_00046	MF044457_00183	PHAGE1_00073	PHAGE2_00252	PHAGE3_00123	PHAGE4_00088	PHAGE5_00111
group_36			hypothetical protein	16	16	1	1	379	296	296	296	AY303349_00219	JX536493_00233	KF562341_00213	KF582788_00056	KM407600_00215	KP869101_00030	KP869104_00221	KR422352_00082	KX130865_00113	KY703222_00062	MF044457_00166	PHAGE1_00090	PHAGE2_00269	PHAGE3_00140	PHAGE4_00105	PHAGE5_00094
group_360			hypothetical protein gp57b	16	16	1	1	294	455	455	455	AY303349_00154	JX536493_00029	KF562341_00148	KF582788_00123	KM407600_00150	KP869101_00096	KP869104_00155	KR422352_00148	KX130865_00179	KY703222_00264	MF044457_00232	PHAGE1_00024	PHAGE2_00203	PHAGE3_00074	PHAGE4_00039	PHAGE5_00160
52	Passed	Yes	DNA topisomerase II medium subunit	16	16	1	1	99	1325	1325	1325	AY303349_00261	JX536493_00188	KF562341_00259	KF582788_00011	KM407600_00263	KP869101_00257	KP869104_00015	KR422352_00038	KX130865_00067	KY703222_00106	MF044457_00122	PHAGE1_00134	PHAGE2_00043	PHAGE3_00184	PHAGE4_00149	PHAGE5_00050
group_362	Passed		RNA-DNA and DNA-DNA helicase ATPase	16	16	1	1	352	230	233	231	AY303349_00193	JX536493_00260	KF562341_00187	KF582788_00083	KM407600_00189	KP869101_00057	KP869104_00194	KR422352_00109	KX130865_00140	KY703222_00036	MF044457_00193	PHAGE1_00063	PHAGE2_00242	PHAGE3_00113	PHAGE4_00078	PHAGE5_00121
62	Passed		clamp loader small subunit	16	16	1	1	171	563	563	563	AY303349_00055	JX536493_00126	KF562341_00052	KF582788_00226	KM407600_00053	KP869101_00195	KP869104_00077	KR422352_00248	KX130865_00003	KY703222_00167	MF044457_00061	PHAGE1_00195	PHAGE2_00104	PHAGE3_00245	PHAGE4_00210	PHAGE5_00258
imm	Passed		Imm immunity to superinfection membrane protein	16	16	1	1	148	248	248	248	AY303349_00033	JX536493_00146	KF562341_00033	KF582788_00246	KM407600_00034	KP869101_00214	KP869104_00058	KR422352_00268	KX130865_00023	KY703222_00148	MF044457_00081	PHAGE1_00175	PHAGE2_00084	PHAGE3_00225	PHAGE4_00190	PHAGE5_00009
group_365	Passed		hypothetical protein	16	16	1	1	183	206	206	206	AY303349_00065	JX536493_00116	KF562341_00062	KF582788_00216	KM407600_00063	KP869101_00185	KP869104_00087	KR422352_00238	KX130865_00267	KY703222_00177	MF044457_00050	PHAGE1_00205	PHAGE2_00114	PHAGE3_00255	PHAGE4_00220	PHAGE5_00248
dda			Dda DNA helicase	16	16	1	1	124	1313	1313	1313	AY303349_00014	JX536493_00165	KF562341_00014	KF582788_00265	KM407600_00014	KP869101_00235	KP869104_00037	KR422352_00015	KX130865_00044	KY703222_00129	MF044457_00100	PHAGE1_00156	PHAGE2_00065	PHAGE3_00206	PHAGE4_00171	PHAGE5_00028
motA	Passed		MotA activator of middle period transcription	16	16	1	1	98	632	632	632	AY303349_00260	JX536493_00190	KF562341_00257	KF582788_00013	KM407600_00261	KP869101_00258	KP869104_00014	KR422352_00040	KX130865_00069	KY703222_00105	MF044457_00124	PHAGE1_00133	PHAGE2_00042	PHAGE3_00183	PHAGE4_00148	PHAGE5_00051
54			baseplate subunit	16	16	1	1	363	962	962	962	AY303349_00204	JX536493_00249	KF562341_00198	KF582788_00072	KM407600_00200	KP869101_00046	KP869104_00205	KR422352_00098	KX130865_00129	KY703222_00047	MF044457_00182	PHAGE1_00074	PHAGE2_00253	PHAGE3_00124	PHAGE4_00089	PHAGE5_00110
group_369			helicase loading protein	16	16	1	1	75	653	653	653	AY303349_00243	JX536493_00208	KF562341_00238	KF582788_00031	KM407600_00242	KP869101_00004	KP869104_00246	KR422352_00057	KX130865_00088	KY703222_00087	MF044457_00141	PHAGE1_00115	PHAGE2_00024	PHAGE3_00165	PHAGE4_00130	PHAGE5_00069
group_37	Passed		RB69ORF231c hypothetical protein	16	16	1	1	388	299	323	302	AY303349_00227	JX536493_00224	KF562341_00223	KF582788_00047	KM407600_00225	KP869101_00020	KP869104_00230	KR422352_00073	KX130865_00104	KY703222_00071	MF044457_00157	PHAGE1_00098	PHAGE2_00007	PHAGE3_00148	PHAGE4_00113	PHAGE5_00086
30			DNA ligase	16	16	1	1	367	1493	1493	1493	AY303349_00208	JX536493_00245	KF562341_00202	KF582788_00068	KM407600_00204	KP869101_00042	KP869104_00209	KR422352_00094	KX130865_00125	KY703222_00051	MF044457_00178	PHAGE1_00078	PHAGE2_00257	PHAGE3_00128	PHAGE4_00093	PHAGE5_00106
group_371	Passed		hypothetical protein	16	16	1	1	185	215	215	215	AY303349_00067	JX536493_00114	KF562341_00064	KF582788_00214	KM407600_00065	KP869101_00183	KP869104_00089	KR422352_00236	KX130865_00265	KY703222_00179	MF044457_00048	PHAGE1_00207	PHAGE2_00116	PHAGE3_00257	PHAGE4_00222	PHAGE5_00246
srd			putative Srd anti-sigma factor	16	16	1	1	126	746	746	746	AY303349_00016	JX536493_00163	KF562341_00016	KF582788_00263	KM407600_00016	KP869101_00233	KP869104_00039	KR422352_00013	KX130865_00042	KY703222_00131	MF044457_00098	PHAGE1_00158	PHAGE2_00067	PHAGE3_00208	PHAGE4_00173	PHAGE5_00026
55	Passed		RNA polymerase sigma factor	16	16	1	1	186	557	557	557	AY303349_00068	JX536493_00113	KF562341_00065	KF582788_00213	KM407600_00066	KP869101_00182	KP869104_00090	KR422352_00235	KX130865_00264	KY703222_00180	MF044457_00047	PHAGE1_00208	PHAGE2_00117	PHAGE3_00258	PHAGE4_00223	PHAGE5_00245
22	Passed		prohead core protein	16	16	1	1	341	812	812	812	AY303349_00183	JX536493_00270	KF562341_00177	KF582788_00094	KM407600_00179	KP869101_00067	KP869104_00184	KR422352_00119	KX130865_00150	KY703222_00026	MF044457_00203	PHAGE1_00053	PHAGE2_00232	PHAGE3_00103	PHAGE4_00068	PHAGE5_00131
group_375			RB69ORF003c hypothetical protein	16	16	1	1	111	1100	1100	1100	AY303349_00003	JX536493_00177	KF562341_00003	KF582788_00276	KM407600_00003	KP869101_00246	KP869104_00026	KR422352_00026	KX130865_00055	KY703222_00117	MF044457_00111	PHAGE1_00145	PHAGE2_00054	PHAGE3_00195	PHAGE4_00160	PHAGE5_00039
group_376	Passed		hypothetical protein	16	16	1	1	176	188	191	188	AY303349_00059	JX536493_00122	KF562341_00056	KF582788_00222	KM407600_00057	KP869101_00191	KP869104_00081	KR422352_00244	KX130865_00273	KY703222_00171	MF044457_00057	PHAGE1_00199	PHAGE2_00108	PHAGE3_00249	PHAGE4_00214	PHAGE5_00254
group_377	Passed		hypothetical protein	16	16	1	1	251	308	308	308	AY303349_00117	JX536493_00061	KF562341_00113	KF582788_00159	KM407600_00116	KP869101_00130	KP869104_00142	KR422352_00183	KX130865_00213	KY703222_00230	MF044457_00274	PHAGE1_00258	PHAGE2_00168	PHAGE3_00039	PHAGE4_00004	PHAGE5_00195
group_378			gp33 late promoter transcription accessory protein	16	16	1	1	76	338	338	338	AY303349_00244	JX536493_00207	KF562341_00239	KF582788_00030	KM407600_00244	KP869101_00003	KP869104_00247	KR422352_00056	KX130865_00086	KY703222_00088	MF044457_00140	PHAGE1_00116	PHAGE2_00025	PHAGE3_00166	PHAGE4_00131	PHAGE5_00068
group_379	Passed		e lysozyme murein hydrolase	16	16	1	1	259	488	488	488	AY303349_00124	JX536493_00056	KF562341_00119	KF582788_00151	KM407600_00122	KP869101_00125	KP869104_00147	KR422352_00176	KX130865_00207	KY703222_00237	MF044457_00267	PHAGE1_00265	PHAGE2_00175	PHAGE3_00046	PHAGE4_00011	PHAGE5_00188
group_38	Passed		hypothetical protein	16	16	1	1	9	254	254	254	AY303349_00236	JX536493_00215	KF562341_00232	KF582788_00038	KM407600_00234	KP869101_00011	KP869104_00239	KR422352_00064	KX130865_00094	KY703222_00080	MF044457_00148	PHAGE1_00108	PHAGE2_00017	PHAGE3_00158	PHAGE4_00123	PHAGE5_00076
3			tail completion and sheath stabilizer protein	16	16	1	1	298	584	584	584	AY303349_00157	JX536493_00026	KF562341_00151	KF582788_00120	KM407600_00153	KP869101_00093	KP869104_00158	KR422352_00145	KX130865_00176	KY703222_00267	MF044457_00229	PHAGE1_00027	PHAGE2_00206	PHAGE3_00077	PHAGE4_00042	PHAGE5_00157
5			baseplate hub subunit and tail lysozyme	16	16	1	1	303	1733	1733	1733	AY303349_00161	JX536493_00021	KF562341_00155	KF582788_00116	KM407600_00157	KP869101_00089	KP869104_00162	KR422352_00141	KX130865_00172	KY703222_00271	MF044457_00225	PHAGE1_00031	PHAGE2_00210	PHAGE3_00081	PHAGE4_00046	PHAGE5_00153
group_383			hypothetical protein	16	16	1	1	241	464	467	466	AY303349_00109	JX536493_00069	KF562341_00105	KF582788_00167	KM407600_00108	KP869101_00138	KP869104_00134	KR422352_00191	KX130865_00221	KY703222_00222	MF044457_00002	PHAGE1_00250	PHAGE2_00160	PHAGE3_00031	PHAGE4_00265	PHAGE5_00203
group_384			RB69ORF041c hypothetical protein	16	16	1	1	155	374	374	374	AY303349_00038	JX536493_00141	KF562341_00037	KF582788_00241	KM407600_00038	KP869101_00210	KP869104_00062	KR422352_00263	KX130865_00018	KY703222_00152	MF044457_00076	PHAGE1_00180	PHAGE2_00089	PHAGE3_00230	PHAGE4_00195	PHAGE5_00004
group_385			hypothetical protein	16	16	1	1	125	311	311	311	AY303349_00015	JX536493_00164	KF562341_00015	KF582788_00264	KM407600_00015	KP869101_00234	KP869104_00038	KR422352_00014	KX130865_00043	KY703222_00130	MF044457_00099	PHAGE1_00157	PHAGE2_00066	PHAGE3_00207	PHAGE4_00172	PHAGE5_00027
group_386	Passed		hypothetical protein	16	16	1	1	353	167	167	167	AY303349_00194	JX536493_00259	KF562341_00188	KF582788_00082	KM407600_00190	KP869101_00056	KP869104_00195	KR422352_00108	KX130865_00139	KY703222_00037	MF044457_00192	PHAGE1_00064	PHAGE2_00243	PHAGE3_00114	PHAGE4_00079	PHAGE5_00120
27			baseplate hub subunit	16	16	1	1	359	1172	1172	1172	AY303349_00200	JX536493_00253	KF562341_00194	KF582788_00076	KM407600_00196	KP869101_00050	KP869104_00201	KR422352_00102	KX130865_00133	KY703222_00043	MF044457_00186	PHAGE1_00070	PHAGE2_00249	PHAGE3_00120	PHAGE4_00085	PHAGE5_00114
group_388	Passed		hypothetical protein	16	16	1	1	114	179	179	179	AY303349_00006	JX536493_00173	KF562341_00006	KF582788_00273	KM407600_00006	KP869101_00243	KP869104_00029	KR422352_00023	KX130865_00052	KY703222_00121	MF044457_00108	PHAGE1_00148	PHAGE2_00057	PHAGE3_00198	PHAGE4_00163	PHAGE5_00036
24			capsid vertex protein	16	16	1	1	344	1280	1283	1282	AY303349_00186	JX536493_00267	KF562341_00180	KF582788_00091	KM407600_00182	KP869101_00064	KP869104_00187	KR422352_00116	KX130865_00147	KY703222_00029	MF044457_00200	PHAGE1_00056	PHAGE2_00235	PHAGE3_00106	PHAGE4_00071	PHAGE5_00128
14	Passed	Yes	neck protein	16	16	1	1	331	764	764	764	AY303349_00173	JX536493_00009	KF562341_00167	KF582788_00104	KM407600_00169	KP869101_00077	KP869104_00174	KR422352_00129	KX130865_00160	KY703222_00016	MF044457_00213	PHAGE1_00043	PHAGE2_00222	PHAGE3_00093	PHAGE4_00058	PHAGE5_00141
group_391	Passed		RB69ORF230c hypothetical protein	16	16	1	1	387	191	191	191	AY303349_00226	JX536493_00225	KF562341_00222	KF582788_00048	KM407600_00224	KP869101_00021	KP869104_00229	KR422352_00074	KX130865_00105	KY703222_00070	MF044457_00158	PHAGE1_00097	PHAGE2_00006	PHAGE3_00147	PHAGE4_00112	PHAGE5_00087
group_44			RNA polymerase ADP-ribosylase	16	16	1	1	127	608	608	608	AY303349_00017	JX536493_00162	KF562341_00017	KF582788_00262	KM407600_00017	KP869101_00232	KP869104_00040	KR422352_00012	KX130865_00041	KY703222_00132	MF044457_00097	PHAGE1_00159	PHAGE2_00068	PHAGE3_00209	PHAGE4_00174	PHAGE5_00025
mrh	Passed		transcription modulator under heat shock	16	16	1	1	132	209	464	444	AY303349_00021	JX536493_00158	KF562341_00021	KF582788_00258	KM407600_00021	KP869101_00228	KP869104_00044	KR422352_00008	KX130865_00037	KY703222_00136	MF044457_00093	PHAGE1_00163	PHAGE2_00072	PHAGE3_00213	PHAGE4_00178	PHAGE5_00021
group_46	Passed		hypothetical protein	16	16	1	1	135	161	227	222	AY303349_00023	JX536493_00155	KF562341_00024	KF582788_00255	KM407600_00024	KP869101_00225	KP869104_00047	KR422352_00005	KX130865_00034	KY703222_00139	MF044457_00090	PHAGE1_00166	PHAGE2_00075	PHAGE3_00216	PHAGE4_00181	PHAGE5_00018
group_47	Passed		RB69ORF029w hypothetical protein	16	16	1	1	141	197	197	197	AY303349_00026	JX536493_00152	KF562341_00027	KF582788_00252	KM407600_00028	KP869101_00220	KP869104_00052	KR422352_00002	KX130865_00029	KY703222_00142	MF044457_00087	PHAGE1_00169	PHAGE2_00078	PHAGE3_00219	PHAGE4_00184	PHAGE5_00015
group_5			hypothetical protein	16	16	1	1	262	491	491	491	AY303349_00127	JX536493_00053	KF562341_00122	KF582788_00148	KM407600_00125	KP869101_00122	KP869104_00150	KR422352_00173	KX130865_00204	KY703222_00240	MF044457_00264	PHAGE1_00268	PHAGE2_00178	PHAGE3_00049	PHAGE4_00014	PHAGE5_00185
nrdG			anaerobic nucleotide reductase subunit	16	16	1	1	202	470	470	470	AY303349_00081	JX536493_00100	KF562341_00076	KF582788_00200	KM407600_00079	KP869101_00169	KP869104_00103	KR422352_00222	KX130865_00253	KY703222_00191	MF044457_00034	PHAGE1_00221	PHAGE2_00130	PHAGE3_00001	PHAGE4_00236	PHAGE5_00232
group_54	Passed		hypothetical protein	16	16	1	1	223	995	998	995	AY303349_00093	JX536493_00088	KF562341_00088	KF582788_00187	KM407600_00091	KP869101_00156	KP869104_00116	KR422352_00209	KX130865_00239	KY703222_00205	MF044457_00022	PHAGE1_00232	PHAGE2_00142	PHAGE3_00013	PHAGE4_00247	PHAGE5_00221
group_56	Passed		RB69ORF133c hypothetical protein	16	16	1	1	264	305	305	305	AY303349_00129	JX536493_00051	KF562341_00124	KF582788_00146	KM407600_00127	KP869101_00120	KP869104_00152	KR422352_00171	KX130865_00202	KY703222_00242	MF044457_00262	PHAGE1_00001	PHAGE2_00180	PHAGE3_00051	PHAGE4_00016	PHAGE5_00183
group_59			hypothetical protein	16	16	1	1	354	224	227	224	AY303349_00195	JX536493_00258	KF562341_00189	KF582788_00081	KM407600_00191	KP869101_00055	KP869104_00196	KR422352_00107	KX130865_00138	KY703222_00038	MF044457_00191	PHAGE1_00065	PHAGE2_00244	PHAGE3_00115	PHAGE4_00080	PHAGE5_00119
group_61			hypothetical protein	16	16	1	1	374	365	365	365	AY303349_00214	JX536493_00238	KF562341_00208	KF582788_00061	KM407600_00210	KP869101_00035	KP869104_00216	KR422352_00087	KX130865_00118	KY703222_00057	MF044457_00171	PHAGE1_00085	PHAGE2_00264	PHAGE3_00135	PHAGE4_00100	PHAGE5_00099
rIII			lysis inhibition accessory protein	16	16	1	1	377	248	248	248	AY303349_00217	JX536493_00235	KF562341_00211	KF582788_00058	KM407600_00213	KP869101_00032	KP869104_00219	KR422352_00084	KX130865_00115	KY703222_00060	MF044457_00168	PHAGE1_00088	PHAGE2_00267	PHAGE3_00138	PHAGE4_00103	PHAGE5_00096
group_63	Passed		deoxycytidylate deaminase	16	16	1	1	380	407	581	565	AY303349_00220	JX536493_00232	KF562341_00214	KF582788_00055	KM407600_00216	KP869101_00029	KP869104_00222	KR422352_00081	KX130865_00112	KY703222_00063	MF044457_00165	PHAGE1_00091	PHAGE2_00270	PHAGE3_00141	PHAGE4_00106	PHAGE5_00093
td	Passed	Yes	dTMP (thymidylate) synthase	16	16	1	1	8	860	860	860	AY303349_00237	JX536493_00214	KF562341_00233	KF582788_00037	KM407600_00235	KP869101_00010	KP869104_00240	KR422352_00063	KX130865_00093	KY703222_00081	MF044457_00147	PHAGE1_00109	PHAGE2_00018	PHAGE3_00159	PHAGE4_00124	PHAGE5_00075
group_67			DNA endonuclease IV	16	16	1	1	104	476	476	476	AY303349_00268	JX536493_00182	KF562341_00266	KF582788_00004	KM407600_00269	KP869101_00251	KP869104_00021	KR422352_00031	KX130865_00060	KY703222_00112	MF044457_00116	PHAGE1_00140	PHAGE2_00049	PHAGE3_00190	PHAGE4_00155	PHAGE5_00044
modB	Passed		ModB ADP-ribosylase	16	16	1	1	129	134	581	553	AY303349_00018	JX536493_00161	KF562341_00018	KF582788_00261	KM407600_00018	KP869101_00231	KP869104_00041	KR422352_00011	KX130865_00040	KY703222_00133	MF044457_00096	PHAGE1_00160	PHAGE2_00069	PHAGE3_00210	PHAGE4_00175	PHAGE5_00024
group_72	Passed		hypothetical protein	16	16	1	1	150	368	368	368	AY303349_00034	JX536493_00145	KF562341_00034	KF582788_00245	KM407600_00035	KP869101_00213	KP869104_00059	KR422352_00267	KX130865_00022	KY703222_00149	MF044457_00080	PHAGE1_00176	PHAGE2_00085	PHAGE3_00226	PHAGE4_00191	PHAGE5_00008
g053	Passed	Yes	RB69ORF052c hypothetical protein	16	16	1	1	166	1070	1688	1646	AY303349_00049	JX536493_00131	KF562341_00047	KF582788_00231	KM407600_00048	KP869101_00200	KP869104_00072	KR422352_00253	KX130865_00008	KY703222_00162	MF044457_00066	PHAGE1_00190	PHAGE2_00099	PHAGE3_00240	PHAGE4_00205	PHAGE5_00263
group_77	Passed		RB69ORF054c hypothetical protein	16	16	1	1	167	143	143	143	AY303349_00051	JX536493_00130	KF562341_00048	KF582788_00230	KM407600_00049	KP869101_00199	KP869104_00073	KR422352_00252	KX130865_00007	KY703222_00163	MF044457_00065	PHAGE1_00191	PHAGE2_00100	PHAGE3_00241	PHAGE4_00206	PHAGE5_00262
group_78			hypothetical protein	16	16	1	1	179	251	257	256	AY303349_00062	JX536493_00119	KF562341_00059	KF582788_00219	KM407600_00060	KP869101_00188	KP869104_00084	KR422352_00241	KX130865_00270	KY703222_00174	MF044457_00053	PHAGE1_00202	PHAGE2_00111	PHAGE3_00252	PHAGE4_00217	PHAGE5_00251
group_79			RB69ORF082c hypothetical protein	16	16	1	1	200	317	317	317	AY303349_00079	JX536493_00102	KF562341_00074	KF582788_00202	KM407600_00077	KP869101_00171	KP869104_00101	KR422352_00224	KX130865_00255	KY703222_00189	MF044457_00036	PHAGE1_00219	PHAGE2_00128	PHAGE3_00269	PHAGE4_00234	PHAGE5_00234
group_84	Passed		hypothetical protein	16	16	1	1	235	179	179	179	AY303349_00104	JX536493_00076	KF562341_00100	KF582788_00174	KM407600_00102	KP869101_00145	KP869104_00127	KR422352_00198	KX130865_00228	KY703222_00216	MF044457_00009	PHAGE1_00243	PHAGE2_00153	PHAGE3_00024	PHAGE4_00258	PHAGE5_00210
group_86	Passed		RB69ORF127c hypothetical protein	16	16	1	1	258	122	281	271	AY303349_00123	JX536493_00057	KF562341_00118	KF582788_00152	KM407600_00121	KP869101_00126	KP869104_00146	KR422352_00177	KX130865_00208	KY703222_00236	MF044457_00268	PHAGE1_00264	PHAGE2_00174	PHAGE3_00045	PHAGE4_00010	PHAGE5_00189
gp30.3	Passed	Yes	hypothetical protein	16	16	1	1	370	380	458	440	AY303349_00211	JX536493_00242	KF562341_00205	KF582788_00065	KM407600_00207	KP869101_00039	KP869104_00212	KR422352_00091	KX130865_00122	KY703222_00054	MF044457_00175	PHAGE1_00081	PHAGE2_00260	PHAGE3_00131	PHAGE4_00096	PHAGE5_00103
group_9			RB69ORF010c similar to motB	16	16	1	1	119	419	419	419	AY303349_00010	JX536493_00169	KF562341_00010	KF582788_00269	KM407600_00010	KP869101_00239	KP869104_00033	KR422352_00019	KX130865_00048	KY703222_00125	MF044457_00104	PHAGE1_00152	PHAGE2_00061	PHAGE3_00202	PHAGE4_00167	PHAGE5_00032
group_90	Passed		hypothetical protein	16	16	1	1	382	236	251	236	AY303349_00221	JX536493_00230	KF562341_00217	KF582788_00053	KM407600_00219	KP869101_00026	KP869104_00224	KR422352_00079	KX130865_00110	KY703222_00065	MF044457_00163	PHAGE1_00092	PHAGE2_00001	PHAGE3_00142	PHAGE4_00107	PHAGE5_00092
pseT			polynucleotide kinase	16	16	1	1	386	899	899	899	AY303349_00225	JX536493_00226	KF562341_00221	KF582788_00049	KM407600_00223	KP869101_00022	KP869104_00228	KR422352_00075	KX130865_00106	KY703222_00069	MF044457_00159	PHAGE1_00096	PHAGE2_00005	PHAGE3_00146	PHAGE4_00111	PHAGE5_00088
group_92	Passed		RB69ORF258c hypothetical protein	16	16	1	1	89	161	161	161	AY303349_00254	JX536493_00197	KF562341_00249	KF582788_00020	KM407600_00254	KP869101_00264	KP869104_00008	KR422352_00046	KX130865_00076	KY703222_00098	MF044457_00130	PHAGE1_00126	PHAGE2_00035	PHAGE3_00176	PHAGE4_00141	PHAGE5_00058
group_93			RB69ORF259c hypothetical protein	16	16	1	1	90	287	299	296	AY303349_00255	JX536493_00196	KF562341_00250	KF582788_00019	KM407600_00255	KP869101_00263	KP869104_00009	KR422352_00045	KX130865_00075	KY703222_00099	MF044457_00129	PHAGE1_00127	PHAGE2_00036	PHAGE3_00177	PHAGE4_00142	PHAGE5_00057
group_94	Passed		hypothetical protein	16	16	1	1	92	281	281	281	AY303349_00257	JX536493_00193	KF562341_00253	KF582788_00016	KM407600_00258	KP869101_00261	KP869104_00011	KR422352_00043	KX130865_00072	KY703222_00102	MF044457_00127	PHAGE1_00130	PHAGE2_00039	PHAGE3_00180	PHAGE4_00145	PHAGE5_00054
group_98			RB69ORF270c hypothetical protein	16	16	1	1	103	263	263	263	AY303349_00267	JX536493_00183	KF562341_00265	KF582788_00005	KM407600_00268	KP869101_00252	KP869104_00020	KR422352_00032	KX130865_00061	KY703222_00111	MF044457_00117	PHAGE1_00139	PHAGE2_00048	PHAGE3_00189	PHAGE4_00154	PHAGE5_00045
group_100			RB69ORF188c hypothetical protein	15	15	1	1	343	269	269	269		JX536493_00268	KF562341_00179	KF582788_00092	KM407600_00181	KP869101_00065	KP869104_00186	KR422352_00117	KX130865_00148	KY703222_00028	MF044457_00201	PHAGE1_00055	PHAGE2_00234	PHAGE3_00105	PHAGE4_00070	PHAGE5_00129
group_106			RB69ORF020c hypothetical protein	15	15	1	1	130	164	164	164	AY303349_00019	JX536493_00160	KF562341_00019	KF582788_00260	KM407600_00019	KP869101_00230	KP869104_00042	KR422352_00010	KX130865_00039		MF044457_00095	PHAGE1_00161	PHAGE2_00070	PHAGE3_00211	PHAGE4_00176	PHAGE5_00023
group_112			hypothetical protein	15	15	1	1	181	173	173	173	AY303349_00064		KF562341_00061	KF582788_00217	KM407600_00062	KP869101_00186	KP869104_00086	KR422352_00239	KX130865_00268	KY703222_00176	MF044457_00051	PHAGE1_00204	PHAGE2_00113	PHAGE3_00254	PHAGE4_00219	PHAGE5_00249
group_122			RB69ORF135c hypothetical protein	15	15	1	1	267	239	239	239	AY303349_00131	JX536493_00049	KF562341_00126	KF582788_00143	KM407600_00129	KP869101_00117		KR422352_00168	KX130865_00199	KY703222_00244	MF044457_00259	PHAGE1_00004	PHAGE2_00183	PHAGE3_00054	PHAGE4_00019	PHAGE5_00180
group_123			RB69ORF136c hypothetical protein	15	15	1	1	268	197	197	197	AY303349_00132	JX536493_00048	KF562341_00127	KF582788_00142	KM407600_00130	KP869101_00116		KR422352_00167	KX130865_00198	KY703222_00245	MF044457_00258	PHAGE1_00005	PHAGE2_00184	PHAGE3_00055	PHAGE4_00020	PHAGE5_00179
group_13			hypothetical protein	15	15	1	1	221	944	950	948	AY303349_00091		KF562341_00086	KF582788_00189	KM407600_00089	KP869101_00158	KP869104_00114	KR422352_00211	KX130865_00241	KY703222_00203	MF044457_00024	PHAGE1_00230	PHAGE2_00140	PHAGE3_00011	PHAGE4_00245	PHAGE5_00223
frd			Frd dihydrofolate reductase	15	15	1	1	7	587	587	587	AY303349_00238	JX536493_00213	KF562341_00234	KF582788_00036		KP869101_00009	KP869104_00241	KR422352_00062	KX130865_00092	KY703222_00082	MF044457_00146	PHAGE1_00110	PHAGE2_00019	PHAGE3_00160	PHAGE4_00125	PHAGE5_00074
55.8			gp55.8 hypothetical protein	15	15	1	1	201	215	215	215	AY303349_00080	JX536493_00101	KF562341_00075	KF582788_00201	KM407600_00078	KP869101_00170	KP869104_00102	KR422352_00223	KX130865_00254	KY703222_00190	MF044457_00035	PHAGE1_00220	PHAGE2_00129		PHAGE4_00235	PHAGE5_00233
group_162			hypothetical protein	15	15	1	1	219	407	413	412	AY303349_00089		KF562341_00084	KF582788_00191	KM407600_00087	KP869101_00160	KP869104_00112	KR422352_00213	KX130865_00243	KY703222_00201	MF044457_00026	PHAGE1_00228	PHAGE2_00138	PHAGE3_00009	PHAGE4_00243	PHAGE5_00225
group_164			hypothetical protein nrdc.11	15	15	1	1	230	986	986	986	AY303349_00098		KF562341_00093	KF582788_00182	KM407600_00096	KP869101_00151	KP869104_00121	KR422352_00204	KX130865_00234	KY703222_00210	MF044457_00017	PHAGE1_00237	PHAGE2_00147	PHAGE3_00018	PHAGE4_00252	PHAGE5_00216
group_170			RB69ORF139c hypothetical protein	15	15	1	1	272	215	305	299	AY303349_00135	JX536493_00046	KF562341_00129	KF582788_00140	KM407600_00132	KP869101_00114		KR422352_00165	KX130865_00196	KY703222_00247	MF044457_00256	PHAGE1_00007	PHAGE2_00186	PHAGE3_00057	PHAGE4_00022	PHAGE5_00177
group_171			hypothetical protein	15	15	1	1	278	227	227	227	AY303349_00140	JX536493_00041	KF562341_00134	KF582788_00135	KM407600_00137	KP869101_00109		KR422352_00160	KX130865_00191	KY703222_00251	MF044457_00251	PHAGE1_00012	PHAGE2_00191	PHAGE3_00062	PHAGE4_00027	PHAGE5_00172
group_176			hypothetical protein	15	15	1	1	314	293	293	293	AY303349_00163		KF562341_00157	KF582788_00114	KM407600_00159	KP869101_00087	KP869104_00164	KR422352_00139	KX130865_00170	KY703222_00273	MF044457_00223	PHAGE1_00033	PHAGE2_00212	PHAGE3_00083	PHAGE4_00048	PHAGE5_00151
group_189			hypothetical protein	15	15	1	1	383	275	275	275	AY303349_00222	JX536493_00229	KF562341_00218	KF582788_00052	KM407600_00220	KP869101_00025	KP869104_00225	KR422352_00078	KX130865_00109		MF044457_00162	PHAGE1_00093	PHAGE2_00002	PHAGE3_00143	PHAGE4_00108	PHAGE5_00091
group_19			hypothetical protein	15	15	1	1	274	374	395	387	AY303349_00137	JX536493_00044	KF562341_00131	KF582788_00138	KM407600_00134	KP869101_00112		KR422352_00163	KX130865_00194	KY703222_00248	MF044457_00254	PHAGE1_00009	PHAGE2_00188	PHAGE3_00059	PHAGE4_00024	PHAGE5_00175
group_20			hypothetical protein	15	15	1	1	275	596	602	600	AY303349_00138	JX536493_00043	KF562341_00132	KF582788_00137	KM407600_00135	KP869101_00111		KR422352_00162	KX130865_00193	KY703222_00249	MF044457_00253	PHAGE1_00010	PHAGE2_00189	PHAGE3_00060	PHAGE4_00025	PHAGE5_00174
group_209			hypothetical protein	15	15	1	1	191	332	371	337		JX536493_00110	KF562341_00067	KF582788_00210	KM407600_00069	KP869101_00179	KP869104_00093	KR422352_00232	KX130865_00262	KY703222_00182	MF044457_00044	PHAGE1_00211	PHAGE2_00120	PHAGE3_00261	PHAGE4_00226	PHAGE5_00242
group_210			head vertex assembly chaperone	15	15	1	1	157	341	341	341		JX536493_00139	KF562341_00039	KF582788_00239	KM407600_00040	KP869101_00208	KP869104_00064	KR422352_00261	KX130865_00016	KY703222_00154	MF044457_00074	PHAGE1_00182	PHAGE2_00091	PHAGE3_00232	PHAGE4_00197	PHAGE5_00002
rpbA			RpbA RNA polymerase binding protein, function unknown	15	15	1	1	174	416	416	416	AY303349_00058	JX536493_00123	KF562341_00055	KF582788_00223	KM407600_00056	KP869101_00192	KP869104_00080	KR422352_00245		KY703222_00170	MF044457_00058	PHAGE1_00198	PHAGE2_00107	PHAGE3_00248	PHAGE4_00213	PHAGE5_00255
group_233			hypothetical protein	15	15	1	1	243	542	542	542	AY303349_00111	JX536493_00067	KF562341_00107	KF582788_00165	KM407600_00110	KP869101_00136	KP869104_00136	KR422352_00189	KX130865_00219	KY703222_00224		PHAGE1_00252	PHAGE2_00162	PHAGE3_00033	PHAGE4_00267	PHAGE5_00201
group_236			hypothetical protein	15	15	1	1	276	593	593	593	AY303349_00139	JX536493_00042	KF562341_00133	KF582788_00136	KM407600_00136	KP869101_00110		KR422352_00161	KX130865_00192	KY703222_00250	MF044457_00252	PHAGE1_00011	PHAGE2_00190	PHAGE3_00061	PHAGE4_00026	PHAGE5_00173
group_238			hypothetical protein	15	15	1	1	291	185	185	185	AY303349_00151	JX536493_00031	KF562341_00146	KF582788_00125	KM407600_00147	KP869101_00099		KR422352_00150	KX130865_00182	KY703222_00262	MF044457_00234	PHAGE1_00022	PHAGE2_00201	PHAGE3_00072	PHAGE4_00037	PHAGE5_00162
nrdB			NrdB	15	15	1	1	11	1139	1178	1174		JX536493_00217	KF562341_00230	KF582788_00040	KM407600_00232	KP869101_00013	KP869104_00237	KR422352_00066	KX130865_00097	KY703222_00078	MF044457_00150	PHAGE1_00105	PHAGE2_00014	PHAGE3_00155	PHAGE4_00120	PHAGE5_00079
21			prohead core scaffolding protein and protease	15	15	1	1	340	641	647	641	AY303349_00182		KF562341_00176	KF582788_00095	KM407600_00178	KP869101_00068	KP869104_00183	KR422352_00120	KX130865_00151	KY703222_00025	MF044457_00204	PHAGE1_00052	PHAGE2_00231	PHAGE3_00102	PHAGE4_00067	PHAGE5_00132
group_39			hypothetical protein	15	15	1	1	73	392	404	394	AY303349_00240	JX536493_00210	KF562341_00236	KF582788_00033	KM407600_00240	KP869101_00006	KP869104_00244	KR422352_00059		KY703222_00084	MF044457_00143	PHAGE1_00113	PHAGE2_00022	PHAGE3_00163	PHAGE4_00128	PHAGE5_00071
group_40			RB69ORF079c hypothetical protein	15	15	1	1	197	248	248	248		JX536493_00105	KF562341_00071	KF582788_00205	KM407600_00074	KP869101_00174	KP869104_00098	KR422352_00227	KX130865_00257	KY703222_00186	MF044457_00039	PHAGE1_00216	PHAGE2_00125	PHAGE3_00266	PHAGE4_00231	PHAGE5_00237
group_41			RB69ORF025c hypothetical protein	15	15	1	1	134	236	248	240		JX536493_00156	KF562341_00023	KF582788_00256	KM407600_00023	KP869101_00226	KP869104_00046	KR422352_00006	KX130865_00035	KY703222_00138	MF044457_00091	PHAGE1_00165	PHAGE2_00074	PHAGE3_00215	PHAGE4_00180	PHAGE5_00019
group_53			hypothetical protein	15	15	1	1	220	305	305	305	AY303349_00090		KF562341_00085	KF582788_00190	KM407600_00088	KP869101_00159	KP869104_00113	KR422352_00212	KX130865_00242	KY703222_00202	MF044457_00025	PHAGE1_00229	PHAGE2_00139	PHAGE3_00010	PHAGE4_00244	PHAGE5_00224
group_57			RB69ORF134c hypothetical protein	15	15	1	1	266	956	956	956	AY303349_00130	JX536493_00050	KF562341_00125	KF582788_00144	KM407600_00128	KP869101_00118		KR422352_00169	KX130865_00200	KY703222_00243	MF044457_00260	PHAGE1_00003	PHAGE2_00182	PHAGE3_00053	PHAGE4_00018	PHAGE5_00181
group_6			RB69ORF146c hypothetical protein	15	15	1	1	280	305	530	427	AY303349_00142	JX536493_00039	KF562341_00135	KF582788_00133	KM407600_00139	KP869101_00107		KR422352_00158	KX130865_00190	KY703222_00252	MF044457_00249	PHAGE1_00014	PHAGE2_00193	PHAGE3_00064	PHAGE4_00029	PHAGE5_00170
group_66			hypothetical protein	15	15	1	1	72	242	248	247	AY303349_00239	JX536493_00211	KF562341_00235	KF582788_00034		KP869101_00007	KP869104_00243	KR422352_00060	KX130865_00091	KY703222_00083	MF044457_00144	PHAGE1_00112	PHAGE2_00021	PHAGE3_00162	PHAGE4_00127	PHAGE5_00072
group_7			RB69ORF150c hypothetical protein	15	15	1	1	284	128	344	329	AY303349_00145	JX536493_00037	KF562341_00139	KF582788_00131	KM407600_00141	KP869101_00105		KR422352_00156	KX130865_00188	KY703222_00256	MF044457_00247	PHAGE1_00016	PHAGE2_00195	PHAGE3_00066	PHAGE4_00031	PHAGE5_00168
39			DNA topoisomerase II large subunit	15	15	1	1	112	1817	1820	1817	AY303349_00004		KF562341_00004	KF582788_00275	KM407600_00004	KP869101_00245	KP869104_00027	KR422352_00025	KX130865_00054	KY703222_00119	MF044457_00110	PHAGE1_00146	PHAGE2_00055	PHAGE3_00196	PHAGE4_00161	PHAGE5_00038
g046			RB69ORF047c hypothetical protein	15	15	1	1	160	350	902	862	AY303349_00043	JX536493_00136	KF562341_00042	KF582788_00236	KM407600_00043	KP869101_00205	KP869104_00067	KR422352_00258	KX130865_00013	KY703222_00157	MF044457_00071	PHAGE1_00185	PHAGE2_00094	PHAGE3_00235	PHAGE4_00200
group_83			hypothetical protein	15	15	1	1	233	179	179	179	AY303349_00101	JX536493_00081		KF582788_00179	KM407600_00099	KP869101_00148	KP869104_00124	KR422352_00201	KX130865_00231	KY703222_00213	MF044457_00014	PHAGE1_00240	PHAGE2_00150	PHAGE3_00021	PHAGE4_00255	PHAGE5_00213
group_85			putative lysis inhibition regulator	15	15	1	1	236	302	302	302	AY303349_00105	JX536493_00075	KF562341_00101	KF582788_00173	KM407600_00103	KP869101_00144	KP869104_00128	KR422352_00197	KX130865_00227		MF044457_00008	PHAGE1_00244	PHAGE2_00154	PHAGE3_00025	PHAGE4_00259	PHAGE5_00209
group_87			RB69ORF130c hypothetical protein	15	15	1	1	261	236	236	236	AY303349_00126		KF562341_00121	KF582788_00149	KM407600_00124	KP869101_00123	KP869104_00149	KR422352_00174	KX130865_00205	KY703222_00239	MF044457_00265	PHAGE1_00267	PHAGE2_00177	PHAGE3_00048	PHAGE4_00013	PHAGE5_00186
ipI			IpI internal head protein	15	15	1	1	292	287	287	287	AY303349_00152	JX536493_00030	KF562341_00147	KF582788_00124	KM407600_00149	KP869101_00097	KP869104_00154	KR422352_00149	KX130865_00180	KY703222_00263		PHAGE1_00023	PHAGE2_00202	PHAGE3_00073	PHAGE4_00038	PHAGE5_00161
group_118			hypothetical protein	14	14	1	1	240	182	182	182	AY303349_00108		KF562341_00104	KF582788_00170	KM407600_00106	KP869101_00141	KP869104_00131	KR422352_00194		KY703222_00219	MF044457_00005	PHAGE1_00247	PHAGE2_00157	PHAGE3_00028	PHAGE4_00262	PHAGE5_00206
group_142			hypothetical protein	14	14	1	1	198	182	182	182		JX536493_00104	KF562341_00072	KF582788_00204	KM407600_00075	KP869101_00173	KP869104_00099	KR422352_00226		KY703222_00187	MF044457_00038	PHAGE1_00217	PHAGE2_00126	PHAGE3_00267	PHAGE4_00232	PHAGE5_00236
group_21			hypothetical protein	14	14	1	1	287	362	362	362	AY303349_00150	JX536493_00032	KF562341_00145	KF582788_00126	KM407600_00146	KP869101_00100		KR422352_00151	KX130865_00183	KY703222_00261		PHAGE1_00021	PHAGE2_00200	PHAGE3_00071	PHAGE4_00036	PHAGE5_00163
group_213			hypothetical protein	14	14	1	1	375	368	368	368		JX536493_00237	KF562341_00209	KF582788_00060	KM407600_00211	KP869101_00034	KP869104_00217	KR422352_00086		KY703222_00058	MF044457_00170	PHAGE1_00086	PHAGE2_00265	PHAGE3_00136	PHAGE4_00101	PHAGE5_00098
47			endonuclease subunit	14	14	1	1	180	1019	1019	1019	AY303349_00063	JX536493_00118	KF562341_00060		KM407600_00061	KP869101_00187	KP869104_00085	KR422352_00240	KX130865_00269	KY703222_00175		PHAGE1_00203	PHAGE2_00112	PHAGE3_00253	PHAGE4_00218	PHAGE5_00250
group_268			hypothetical protein	14	14	1	1	273	359	362	359	AY303349_00136	JX536493_00045	KF562341_00130	KF582788_00139	KM407600_00133	KP869101_00113		KR422352_00164	KX130865_00195		MF044457_00255	PHAGE1_00008	PHAGE2_00187	PHAGE3_00058	PHAGE4_00023	PHAGE5_00176
group_35			RB69ORF151c hypothetical protein	14	14	1	1	285	515	515	515	AY303349_00148	JX536493_00034	KF562341_00143	KF582788_00128	KM407600_00144	KP869101_00102		KR422352_00153	KX130865_00185	KY703222_00259		PHAGE1_00019	PHAGE2_00198	PHAGE3_00069	PHAGE4_00034	PHAGE5_00165
dmd			Dmd discriminator of mRNA degradation	14	14	1	1	152	188	191	190	AY303349_00036	JX536493_00143	KF562341_00035	KF582788_00243		KP869101_00212	KP869104_00060	KR422352_00265		KY703222_00150	MF044457_00078	PHAGE1_00178	PHAGE2_00087	PHAGE3_00228	PHAGE4_00193	PHAGE5_00006
group_52			RB69ORF091c hypothetical protein	14	14	1	1	214	164	356	342	AY303349_00087			KF582788_00193	KM407600_00084	KP869101_00162	KP869104_00110	KR422352_00216	KX130865_00246	KY703222_00198	MF044457_00029	PHAGE1_00226	PHAGE2_00136	PHAGE3_00007	PHAGE4_00241	PHAGE5_00227
group_58			RB69ORF137c hypothetical protein	14	14	1	1	269	227	272	255	AY303349_00133	JX536493_00047	KF562341_00128	KF582788_00141	KM407600_00131	KP869101_00115		KR422352_00166	KX130865_00197	KY703222_00246		PHAGE1_00006	PHAGE2_00185	PHAGE3_00056	PHAGE4_00021	PHAGE5_00178
group_8			hypothetical protein	14	14	1	1	286	290	290	290	AY303349_00149	JX536493_00033	KF562341_00144	KF582788_00127	KM407600_00145	KP869101_00101		KR422352_00152	KX130865_00184	KY703222_00260		PHAGE1_00020	PHAGE2_00199	PHAGE3_00070	PHAGE4_00035	PHAGE5_00164
group_113			RB69ORF072c hypothetical protein	13	13	1	1	187	269	269	269	AY303349_00069	JX536493_00112		KF582788_00212	KM407600_00067	KP869101_00181	KP869104_00091	KR422352_00234			MF044457_00046	PHAGE1_00209	PHAGE2_00118	PHAGE3_00259	PHAGE4_00224	PHAGE5_00244
group_143			RB69ORF024c hypothetical protein	13	13	1	1	133	179	179	179		JX536493_00157		KF582788_00257	KM407600_00022	KP869101_00227	KP869104_00045	KR422352_00007	KX130865_00036		MF044457_00092	PHAGE1_00164	PHAGE2_00073	PHAGE3_00214	PHAGE4_00179	PHAGE5_00020
motB			MotB modifier of transcription	13	13	1	1	120	455	518	469	AY303349_00011	JX536493_00168	KF562341_00011	KF582788_00268		KP869101_00238	KP869104_00034	KR422352_00018	KX130865_00047			PHAGE1_00153	PHAGE2_00062	PHAGE3_00203	PHAGE4_00168	PHAGE5_00031
group_49			RB69ORF075c hypothetical protein	13	13	1	1	192	239	239	239	AY303349_00072	JX536493_00109			KM407600_00070	KP869101_00178	KP869104_00094	KR422352_00231	KX130865_00261		MF044457_00043	PHAGE1_00212	PHAGE2_00121	PHAGE3_00262	PHAGE4_00227	PHAGE5_00241
nrdD			anaerobic ribonucleotide reductase subunit	13	13	1	1	204	1331	1817	1779	AY303349_00082	JX536493_00099	KF562341_00077	KF582788_00199		KP869101_00168	KP869104_00104	KR422352_00221	KX130865_00252	KY703222_00192		PHAGE1_00222	PHAGE2_00131		PHAGE4_00237	PHAGE5_00231
group_82			RB69ORF104c hypothetical protein	13	13	1	1	231	473	473	473	AY303349_00099			KF582788_00181	KM407600_00097	KP869101_00150	KP869104_00122	KR422352_00203	KX130865_00233		MF044457_00016	PHAGE1_00238	PHAGE2_00148	PHAGE3_00019	PHAGE4_00253	PHAGE5_00215
group_141			putative short tail fiber protein	12	12	1	1	315	1583	1673	1590		JX536493_00012		KF582788_00107		KP869101_00080	KP869104_00171	KR422352_00132	KX130865_00163		MF044457_00216	PHAGE1_00040	PHAGE2_00219	PHAGE3_00090	PHAGE4_00055	PHAGE5_00144
group_202			fibritin	12	12	1	1	329	1448	1448	1448		JX536493_00011		KF582788_00106		KP869101_00079	KP869104_00172	KR422352_00131	KX130865_00162		MF044457_00215	PHAGE1_00041	PHAGE2_00220	PHAGE3_00091	PHAGE4_00056	PHAGE5_00143
group_203			baseplate wedge subunit and tail pin	12	12	1	1	316	659	659	659		JX536493_00013		KF582788_00108		KP869101_00081	KP869104_00170	KR422352_00133	KX130865_00164		MF044457_00217	PHAGE1_00039	PHAGE2_00218	PHAGE3_00089	PHAGE4_00054	PHAGE5_00145
group_204			chaperone for tail fiber formation	12	12	1	1	295	230	230	230		JX536493_00028		KF582788_00122		KP869101_00095	KP869104_00156	KR422352_00147	KX130865_00178		MF044457_00231	PHAGE1_00025	PHAGE2_00204	PHAGE3_00075	PHAGE4_00040	PHAGE5_00159
tk.3			tk.3 hypothetical protein	12	12	1	1	38	212	212	212		JX536493_00070		KF582788_00168		KP869101_00139	KP869104_00133	KR422352_00192	KX130865_00222		MF044457_00003	PHAGE1_00249	PHAGE2_00159	PHAGE3_00030	PHAGE4_00264	PHAGE5_00204
30.5			gp30.5 hypothetical protein	12	12	1	1	372	197	197	197		JX536493_00240		KF582788_00063		KP869101_00037	KP869104_00214	KR422352_00089	KX130865_00120		MF044457_00173	PHAGE1_00083	PHAGE2_00262	PHAGE3_00133	PHAGE4_00098	PHAGE5_00101
group_234			hypothetical protein	12	12	1	1	247	266	266	266	AY303349_00114			KF582788_00162	KM407600_00113			KR422352_00186	KX130865_00216	KY703222_00227	MF044457_00277	PHAGE1_00255	PHAGE2_00165	PHAGE3_00036	PHAGE4_00001	PHAGE5_00198
group_262			baseplate wedge subunit and tail pin	12	12	1	1	317	1805	1805	1805		JX536493_00014		KF582788_00109		KP869101_00082	KP869104_00169	KR422352_00134	KX130865_00165		MF044457_00218	PHAGE1_00038	PHAGE2_00217	PHAGE3_00088	PHAGE4_00053	PHAGE5_00146
group_263			baseplate wedge tail fiber connector	12	12	1	1	318	872	872	872		JX536493_00015		KF582788_00110		KP869101_00083	KP869104_00168	KR422352_00135	KX130865_00166		MF044457_00219	PHAGE1_00037	PHAGE2_00216	PHAGE3_00087	PHAGE4_00052	PHAGE5_00147
group_264			baseplate wedge subunit	12	12	1	1	319	1004	1004	1004		JX536493_00016		KF582788_00111		KP869101_00084	KP869104_00167	KR422352_00136	KX130865_00167		MF044457_00220	PHAGE1_00036	PHAGE2_00215	PHAGE3_00086	PHAGE4_00051	PHAGE5_00148
group_265			baseplate wedge subunit	12	12	1	1	320	3098	3098	3098		JX536493_00017		KF582788_00112		KP869101_00085	KP869104_00166	KR422352_00137	KX130865_00168		MF044457_00221	PHAGE1_00035	PHAGE2_00214	PHAGE3_00085	PHAGE4_00050	PHAGE5_00149
hoc			large head outer capsid protein	12	12	1	1	349	1130	1130	1130		JX536493_00263	KF562341_00184	KF582788_00086	KM407600_00186			KR422352_00112	KX130865_00143		MF044457_00196	PHAGE1_00060	PHAGE2_00239	PHAGE3_00110	PHAGE4_00075	PHAGE5_00124
group_285			phage holin	12	12	1	1	66	659	659	659		JX536493_00199		KF582788_00022		KP869101_00266	KP869104_00006	KR422352_00048	KX130865_00078		MF044457_00132	PHAGE1_00124	PHAGE2_00033	PHAGE3_00174	PHAGE4_00139	PHAGE5_00060
RB32ORF111c			RB32ORF111c hypothetical protein	12	12	1	1	239	206	206	206				KF582788_00169	KM407600_00107	KP869101_00140	KP869104_00132	KR422352_00193		KY703222_00220	MF044457_00004	PHAGE1_00248	PHAGE2_00158	PHAGE3_00029	PHAGE4_00263	PHAGE5_00205
group_42			tail fibers	12	12	1	1	65	551	569	554		JX536493_00200		KF582788_00023		KP869101_00267	KP869104_00005	KR422352_00049	KX130865_00079		MF044457_00133	PHAGE1_00123	PHAGE2_00032	PHAGE3_00173	PHAGE4_00138	PHAGE5_00061
group_43			putative long tail fiber proximal subunit	12	12	1	1	59	2831	3875	3701		JX536493_00204		KF582788_00027		KP869101_00271	KP869104_00001	KR422352_00053	KX130865_00083		MF044457_00137	PHAGE1_00119	PHAGE2_00028	PHAGE3_00169	PHAGE4_00134	PHAGE5_00065
pin			Pin protease inhibitor	12	12	1	1	210	413	425	419	AY303349_00085		KF562341_00079	KF582788_00196		KP869101_00164	KP869104_00108	KR422352_00219		KY703222_00195		PHAGE1_00224	PHAGE2_00133	PHAGE3_00004	PHAGE4_00239	PHAGE5_00229
group_68			gp35 hinge connector of long tail fiber, proximal connector	12	12	1	1	62	1121	1127	1126		JX536493_00203		KF582788_00026		KP869101_00270	KP869104_00002	KR422352_00052	KX130865_00082		MF044457_00136	PHAGE1_00120	PHAGE2_00029	PHAGE3_00170	PHAGE4_00135	PHAGE5_00064
group_99			hypothetical protein	12	12	1	1	373	614	614	614		JX536493_00239		KF582788_00062		KP869101_00036	KP869104_00215	KR422352_00088	KX130865_00119		MF044457_00172	PHAGE1_00084	PHAGE2_00263	PHAGE3_00134	PHAGE4_00099	PHAGE5_00100
group_101			RB69ORF089c hypothetical protein	11	11	1	1	212	170	170	170			KF562341_00080	KF582788_00195	KM407600_00082	KP869101_00163	KP869104_00109	KR422352_00218	KX130865_00248	KY703222_00196	MF044457_00030		PHAGE2_00134	PHAGE3_00005
group_109			hypothetical protein	11	11	1	1	143	278	467	449	AY303349_00028	JX536493_00150	KF562341_00029	KF582788_00250						KY703222_00144	MF044457_00085	PHAGE1_00171	PHAGE2_00080	PHAGE3_00221	PHAGE4_00186	PHAGE5_00013
group_200			hypothetical protein	11	11	1	1	94	329	329	329	AY303349_00259				KM407600_00260	KP869101_00259	KP869104_00013	KR422352_00041	KX130865_00070			PHAGE1_00132	PHAGE2_00041	PHAGE3_00182	PHAGE4_00147	PHAGE5_00052
group_237			RB69ORF145c hypothetical protein	11	11	1	1	279	164	164	164	AY303349_00141	JX536493_00040		KF582788_00134		KP869101_00108		KR422352_00159			MF044457_00250	PHAGE1_00013	PHAGE2_00192	PHAGE3_00063	PHAGE4_00028	PHAGE5_00171
group_271			hypothetical protein	11	11	1	1	244	299	299	299		JX536493_00065			KM407600_00112	KP869101_00134	KP869104_00138		KX130865_00217		MF044457_00278	PHAGE1_00254	PHAGE2_00164	PHAGE3_00035	PHAGE4_00269	PHAGE5_00199
group_55			RB69ORF125c hypothetical protein	11	11	1	1	256	254	254	254	AY303349_00121				KM407600_00119			KR422352_00179	KX130865_00210	KY703222_00234	MF044457_00270	PHAGE1_00262	PHAGE2_00172	PHAGE3_00043	PHAGE4_00008	PHAGE5_00191
group_60			hypothetical protein	11	11	1	1	366	188	188	188	AY303349_00207					KP869101_00043	KP869104_00208	KR422352_00095	KX130865_00126		MF044457_00179	PHAGE1_00077	PHAGE2_00256	PHAGE3_00127	PHAGE4_00092	PHAGE5_00107
36			gp36 hinge connector of long tail fiber, distal connector	10	10	1	1	63	665	665	665				KF582788_00025		KP869101_00269	KP869104_00003	KR422352_00051			MF044457_00135	PHAGE1_00121	PHAGE2_00030	PHAGE3_00171	PHAGE4_00136	PHAGE5_00063
group_121			RB69ORF123c hypothetical protein	10	10	1	1	254	329	329	329	AY303349_00119					KP869101_00128	KP869104_00144	KR422352_00181		KY703222_00232		PHAGE1_00260	PHAGE2_00170	PHAGE3_00041	PHAGE4_00006	PHAGE5_00193
group_133			hypothetical protein	10	10	1	1	19	215	218	217	AY303349_00212		KF562341_00206		KM407600_00208			KR422352_00090		KY703222_00055		PHAGE1_00082	PHAGE2_00261	PHAGE3_00132	PHAGE4_00097	PHAGE5_00102
group_147			hypothetical protein	10	10	1	1	228	266	281	267				KF582788_00183		KP869101_00152	KP869104_00120	KR422352_00205			MF044457_00018	PHAGE1_00236	PHAGE2_00146	PHAGE3_00017	PHAGE4_00251	PHAGE5_00217
group_218			hypothetical protein	10	10	1	1	265	200	200	200				KF582788_00145		KP869101_00119		KR422352_00170	KX130865_00201		MF044457_00261	PHAGE1_00002	PHAGE2_00181	PHAGE3_00052	PHAGE4_00017	PHAGE5_00182
group_224			hypothetical protein	10	10	1	1	151	212	212	212	AY303349_00035	JX536493_00144		KF582788_00244				KR422352_00266			MF044457_00079	PHAGE1_00177	PHAGE2_00086	PHAGE3_00227	PHAGE4_00192	PHAGE5_00007
group_287			phospho-2-dehydro-3-deoxyheptonate aldolase	10	10	1	1	381	992	992	992		JX536493_00231	KF562341_00215	KF582788_00054	KM407600_00217	KP869101_00028	KP869104_00223	KR422352_00080	KX130865_00111	KY703222_00064	MF044457_00164
group_64			hypothetical protein	10	10	1	1	390	290	290	290	AY303349_00229	JX536493_00222	KF562341_00225	KF582788_00045	KM407600_00227	KP869101_00018	KP869104_00232		KX130865_00102	KY703222_00073	MF044457_00155
group_167			RB69ORF124c hypothetical protein	9	9	1	1	255	272	314	309	AY303349_00120			KF582788_00155				KR422352_00180			MF044457_00271	PHAGE1_00261	PHAGE2_00171	PHAGE3_00042	PHAGE4_00007	PHAGE5_00192
group_212			hypothetical protein	9	9	1	1	6	248	248	248		JX536493_00212		KF582788_00035				KR422352_00061			MF044457_00145	PHAGE1_00111	PHAGE2_00020	PHAGE3_00161	PHAGE4_00126	PHAGE5_00073
group_267			hypothetical protein	8	8	1	1	32	626	626	626		JX536493_00038		KF582788_00132							MF044457_00248	PHAGE1_00015	PHAGE2_00194	PHAGE3_00065	PHAGE4_00030	PHAGE5_00169
arn.3			arn.3 hypothetical protein	8	8	1	1	95	461	461	461				KF582788_00015				KR422352_00042	KX130865_00071			PHAGE1_00131	PHAGE2_00040	PHAGE3_00181	PHAGE4_00146	PHAGE5_00053
group_95			hypothetical protein	8	8	1	1	93	248	461	434	AY303349_00258	JX536493_00192	KF562341_00254		KM407600_00259	KP869101_00260	KP869104_00012			KY703222_00103	MF044457_00126
group_144			hypothetical protein	7	7	1	1	97	215	215	215		JX536493_00189	KF562341_00258	KF582788_00012	KM407600_00262			KR422352_00039	KX130865_00068		MF044457_00123
group_232			hypothetical protein	7	7	1	1	213	167	167	167	AY303349_00086		KF562341_00081	KF582788_00194	KM407600_00083			KR422352_00217	KX130865_00247	KY703222_00197
group_110			hypothetical protein	6	6	1	1	144	191	467	421	AY303349_00029				KM407600_00030	KP869101_00218	KP869104_00054	KR422352_00272	KX130865_00027
group_293			hypothetical protein	6	6	1	1	283	464	464	464			KF562341_00138		KM407600_00140	KP869101_00106		KR422352_00157	KX130865_00189	KY703222_00255
group_314			hypothetical protein	6	6	1	1	15	290	290	290								KR422352_00071				PHAGE1_00100	PHAGE2_00009	PHAGE3_00150	PHAGE4_00115	PHAGE5_00084
group_318			hypothetical protein	6	6	1	1	2	305	305	305									KX130865_00095			PHAGE1_00107	PHAGE2_00016	PHAGE3_00157	PHAGE4_00122	PHAGE5_00077
group_116			RB69ORF102c hypothetical protein	5	5	1	1	226	218	218	218	AY303349_00097		KF562341_00092		KM407600_00095				KX130865_00235	KY703222_00209
group_119			RB69ORF117c hypothetical protein	5	5	1	1	246	215	221	216	AY303349_00113		KF562341_00109	KF582788_00163				KR422352_00187		KY703222_00226
group_145			hypothetical protein	5	5	1	1	96	344	344	344		JX536493_00191	KF562341_00256	KF582788_00014						KY703222_00104	MF044457_00125
ipII			IpII internal head protein	5	5	1	1	34	302	302	302		JX536493_00059		KF582788_00156	KM407600_00118				KX130865_00211		MF044457_00272
group_289			hypothetical protein	5	5	1	1	23	188	188	188		JX536493_00246	KF562341_00201	KF582788_00069	KM407600_00203					KY703222_00050
group_333			long tail fiber distal subunit	5	5	1	1	58	3239	3239	3239												PHAGE1_00122	PHAGE2_00031	PHAGE3_00172	PHAGE4_00137	PHAGE5_00062
group_334			hypothetical protein	5	5	1	1	211	167	167	167												PHAGE1_00225	PHAGE2_00135	PHAGE3_00006	PHAGE4_00240	PHAGE5_00228
49.3			gp49.3 hypothetical protein	5	5	1	1	45	296	296	296					KM407600_00085			KR422352_00215	KX130865_00245	KY703222_00199	MF044457_00028
52.1			gp52.1 hypothetical protein	5	5	1	1	55	140	140	140	AY303349_00262		KF562341_00260	KF582788_00010				KR422352_00037	KX130865_00066
37			long tail fiber distal subunit	4	4	1	1	57	3050	3281	3213				KF582788_00024		KP869101_00268	KP869104_00004	KR422352_00050
group_183			Hoc head outer capsid protein	4	4	1	1	347	1415	1415	1415	AY303349_00190					KP869101_00060	KP869104_00191			KY703222_00033
30.6			gp30.6 hypothetical protein	4	4	1	1	20	287	287	287	AY303349_00213		KF562341_00207		KM407600_00209					KY703222_00056
group_198			gp35 hinge connector of long tail fiber, proximal connector	4	4	1	1	80	1124	1124	1124	AY303349_00248		KF562341_00243		KM407600_00248					KY703222_00092
group_205			hypothetical protein	4	4	1	1	248	245	245	245		JX536493_00064	KF562341_00110			KP869101_00133	KP869104_00139
group_208			RB69ORF107c hypothetical protein	4	4	1	1	41	215	215	215		JX536493_00079	KF562341_00097	KF582788_00177							MF044457_00012
group_240			gp57A chaperone for tail fiber formation	4	4	1	1	296	230	230	230	AY303349_00155		KF562341_00149		KM407600_00151					KY703222_00265
7			baseplate wedge subunit	4	4	1	1	322	3098	3098	3098	AY303349_00165		KF562341_00159		KM407600_00161					KY703222_00008
8			baseplate wedge subunit	4	4	1	1	323	1004	1004	1004	AY303349_00166		KF562341_00160		KM407600_00162					KY703222_00009
9			baseplate wedge tail fiber connector	4	4	1	1	324	863	863	863	AY303349_00167		KF562341_00161		KM407600_00163					KY703222_00010
10			baseplate wedge subunit and tail pin	4	4	1	1	325	1814	1814	1814	AY303349_00168		KF562341_00162		KM407600_00164					KY703222_00011
11			baseplate wedge subunit and tail pin	4	4	1	1	326	659	659	659	AY303349_00169		KF562341_00163		KM407600_00165					KY703222_00012
group_251			gp12 Short tail fibers	4	4	1	1	327	1550	1550	1550	AY303349_00170		KF562341_00164		KM407600_00166					KY703222_00013
wac			fibritin	4	4	1	1	328	1442	1442	1442	AY303349_00171		KF562341_00165		KM407600_00167					KY703222_00014
34			long tail fiber, proximal subunit	4	4	1	1	79	3833	3833	3833	AY303349_00247		KF562341_00242		KM407600_00247					KY703222_00091
group_259			gp36 hinge connector of long tail fiber distal connector	4	4	1	1	83	656	656	656	AY303349_00249		KF562341_00244		KM407600_00249					KY703222_00093
t			t holin lysis mediator	4	4	1	1	87	659	659	659	AY303349_00252		KF562341_00247		KM407600_00252					KY703222_00096
group_81			anaerobic ribonucleotide reductase subunit	4	4	1	1	48	545	1817	1499					KM407600_00080				KX130865_00250		MF044457_00033			PHAGE3_00002
group_108			RB69ORF024c hypothetical protein	3	3	1	1	53	179	179	179	AY303349_00022		KF562341_00022							KY703222_00137
group_136			long tail fiber assembly catalyst	3	3	1	1	85	773	779	777	AY303349_00251				KM407600_00251					KY703222_00095
group_173			RB69ORF149c hypothetical protein	3	3	1	1	282	440	563	522	AY303349_00144		KF562341_00137							KY703222_00254
group_221			hypothetical protein	3	3	1	1	288	263	263	263						KP869101_00098	KP869104_00153				MF044457_00233
soc.1			Soc.1	3	3	1	1	138	224	224	224						KP869101_00223	KP869104_00049		KX130865_00032
group_273			RB69ORF104c hypothetical protein	3	3	1	1	229	473	473	473		JX536493_00083	KF562341_00094							KY703222_00211
group_288			hypothetical protein	3	3	1	1	371	212	212	212		JX536493_00241		KF582788_00064							MF044457_00174
group_294			hypothetical protein	3	3	1	1	17	152	152	152			KF562341_00216		KM407600_00218	KP869101_00027
soc.2			Soc.2	3	3	1	1	137	173	173	173					KM407600_00026	KP869101_00222	KP869104_00050
e.8			phage protein	2	2	1	1	281	263	263	263	AY303349_00143									KY703222_00253
group_175			hypothetical protein	2	2	1	1	29	293	293	293		JX536493_00019								KY703222_00006
tk.1			tk.1 hypothetical protein	2	2	1	1	40	197	197	197		JX536493_00072							KX130865_00224
group_211			gp36 hinge connector of long tail fiber, distal connector	2	2	1	1	61	662	662	662		JX536493_00202							KX130865_00081
group_217			long tail fiber distal subunit	2	2	1	1	84	3233	3263	3248			KF562341_00245							KY703222_00094
group_219			MotB modifier of transcription	2	2	1	1	118	548	548	548					KM407600_00011					KY703222_00126
ip7			Ip7 protein	2	2	1	1	30	308	308	308					KM407600_00148				KX130865_00181
gp37			long tail fiber distal subunit	2	2	1	1	64	3116	3272	3194									KX130865_00080		MF044457_00134
group_255			hypothetical protein	2	2	1	1	18	371	371	371	AY303349_00215								KX130865_00117
group_257			RB69ORF245c hypothetical protein	2	2	1	1	70	251	251	251	AY303349_00241									KY703222_00085
ipIII			IpIII internal head protein	2	2	1	1	252	578	578	578			KF562341_00115							KY703222_00233
group_299			RB69ORF087c hypothetical protein	2	2	1	1	205	179	179	179				KF582788_00197						KY703222_00194
group_301			recombination endonuclease subunit	2	2	1	1	50	1019	1019	1019				KF582788_00218							MF044457_00052
group_303			hypothetical protein	2	2	1	1	149	140	140	140					KM407600_00036				KX130865_00021
group_310			Seg-like homing endonuclease, GIY-YIG family	2	2	1	1	67	683	683	683					KM407600_00243				KX130865_00087
group_312			hypothetical protein	2	2	1	1	71	251	251	251						KP869101_00008	KP869104_00242
group_313			hypothetical protein	2	2	1	1	22	215	215	215						KP869101_00038	KP869104_00213
group_74			RB69ORF047c hypothetical protein	2	2	1	1	51	548	899	723	AY303349_00044															PHAGE5_00268
4_1			head completion protein	1	1	1	1	25	449	449	449										KY703222_00002
53_1			baseplate wedge subunit	1	1	1	1	26	575	575	575										KY703222_00003
group_128			hypothetical protein	1	1	1	1	28	473	473	473										KY703222_00005
group_178			baseplate wedge subunit	1	1	1	1	313	1970	1970	1970										KY703222_00274
group_225			gp40 head vertex assembly chaperone	1	1	1	1	52	344	344	344	AY303349_00040
group_228			hypothetical protein	1	1	1	1	188	335	335	335	AY303349_00071
group_229			RB69ORF079c hypothetical protein	1	1	1	1	195	248	248	248	AY303349_00076
group_23			RnlB RNA ligase 2	1	1	1	1	24	311	311	311				KF582788_00090
group_230			hypothetical protein	1	1	1	1	49	182	182	182	AY303349_00077
group_231			RB69ORF087c hypothetical protein	1	1	1	1	47	179	179	179	AY303349_00084
group_235			RB69ORF138c hypothetical protein	1	1	1	1	271	152	152	152	AY303349_00134
group_239			RB69ORF156c hypothetical protein	1	1	1	1	293	326	326	326	AY303349_00153
7_2			baseplate wedge subunit	1	1	1	1	312	3098	3098	3098										KY703222_00275
8_2			baseplate wedge subunit	1	1	1	1	311	1004	1004	1004										KY703222_00276
9_2			baseplate wedge tail fiber connector	1	1	1	1	310	863	863	863										KY703222_00277
10_2			baseplate wedge subunit and tail pin	1	1	1	1	309	1814	1814	1814										KY703222_00278
11_2			baseplate wedge subunit and tail pin	1	1	1	1	308	659	659	659										KY703222_00279
group_252			gp12 Short tail fibers	1	1	1	1	307	1550	1550	1550										KY703222_00280
wac_2			fibritin	1	1	1	1	306	1442	1442	1442										KY703222_00281
group_256			NrdB aerobic NDP reductase, small subunit	1	1	1	1	1	1172	1172	1172	AY303349_00234
group_260			gp37 long tail fiber distal subunit	1	1	1	1	82	3311	3311	3311	AY303349_00250
group_266			putative Seg-like homing DNA endonuclease	1	1	1	1	300	650	650	650		JX536493_00024
group_269			RB69ORF130c hypothetical protein	1	1	1	1	33	236	236	236		JX536493_00054
group_272			tk.2 hypothetical protein	1	1	1	1	37	185	185	185		JX536493_00071
group_274			hypothetical protein nrdc.11	1	1	1	1	42	1010	1010	1010		JX536493_00084
group_275			hypothetical protein	1	1	1	1	44	950	950	950		JX536493_00090
group_276			hypothetical protein nrdc.2	1	1	1	1	43	317	317	317		JX536493_00091
nrdC.1			nrdC.1 hypothetical protein	1	1	1	1	215	242	242	242		JX536493_00092
RB32ORF082c			RB32ORF082c hypothetical protein	1	1	1	1	217	215	215	215		JX536493_00094
RB32ORF081c			RB32ORF081c hypothetical protein	1	1	1	1	206	209	209	209		JX536493_00095
49.2			gp49.2 hypothetical protein	1	1	1	1	207	320	320	320		JX536493_00096
group_281			protease inhibitor	1	1	1	1	208	446	446	446		JX536493_00097
a-gt.2			a-gt.2 hypothetical protein	1	1	1	1	182	176	176	176		JX536493_00117
group_283			hypothetical protein	1	1	1	1	109	683	683	683		JX536493_00175
group_284			hypothetical protein	1	1	1	1	110	1820	1820	1820		JX536493_00176
group_286			long tail fiber distal subunit	1	1	1	1	60	3293	3293	3293		JX536493_00201
group_290			RB69ORF091c hypothetical protein	1	1	1	1	216	335	335	335			KF562341_00082
group_292			hypothetical protein	1	1	1	1	31	263	263	263			KF562341_00136
group_295			gp38 distal long tail fiber assembly catalyst	1	1	1	1	86	788	788	788			KF562341_00246
group_297			endonuclease V N-glysidase	1	1	1	1	35	128	128	128				KF582788_00157
group_300			RB69ORF075c hypothetical protein	1	1	1	1	190	239	239	239				KF582788_00209
group_304			RB69ORF145c hypothetical protein	1	1	1	1	277	152	152	152					KM407600_00138
RB32ORF229c			RB32ORF229c hypothetical protein	1	1	1	1	5	347	347	347					KM407600_00236
group_307			dihydrofolate reductase	1	1	1	1	4	617	617	617					KM407600_00237
group_308			hypothetical protein	1	1	1	1	3	242	242	242					KM407600_00238
frd.1			frd.1 hypothetical protein	1	1	1	1	69	242	242	242					KM407600_00239
group_311			long tail fiber distal subunit	1	1	1	1	81	3239	3239	3239					KM407600_00250
group_315			Dmd discriminator of mRNA degradation	1	1	1	1	153	203	203	203									KX130865_00020
group_316			Soc.2	1	1	1	1	139	167	167	167									KX130865_00031
frd.2			frd.2 hypothetical protein	1	1	1	1	68	386	386	386									KX130865_00090
group_319			hypothetical protein	1	1	1	1	21	212	212	212									KX130865_00121
tk.2			tk.2 hypothetical protein	1	1	1	1	36	185	185	185									KX130865_00223
I-TevII			I-TevII homing endonuclease	1	1	1	1	203	770	770	770									KX130865_00251
group_322			hypothetical protein	1	1	1	1	16	275	275	275										KY703222_00066
group_323			homing endonuclease	1	1	1	1	54	797	797	797										KY703222_00118
group_324			RB69ORF020c hypothetical protein	1	1	1	1	128	164	164	164										KY703222_00134
group_325			tk.3 hypothetical protein	1	1	1	1	39	212	212	212										KY703222_00221
13_2			neck protein	1	1	1	1	305	941	941	941										KY703222_00282
SegG			SegG homing endonuclease	1	1	1	1	46	821	821	821											MF044457_00032
group_328			putative homing endonuclease	1	1	1	1	175	716	716	716											MF044457_00056
group_329			MotB modifier of transcription	1	1	1	1	121	593	593	593											MF044457_00103
tRNA.3			tRNA.3 hypothetical protein	1	1	1	1	290	380	380	380											MF044457_00235
tRNA.2			tRNA.2 hypothetical protein	1	1	1	1	289	287	287	287											MF044457_00236
group_332			RB69ORF137c hypothetical protein	1	1	1	1	270	230	230	230											MF044457_00257
5_1			baseplate hub subunit and tail lysozyme	1	1	1	1	27	1733	1733	1733										KY703222_00004
group_76			RB69ORF053c hypothetical protein	1	1	1	1	165	665	665	665	AY303349_00050
group_96			hypothetical protein	1	1	1	1	56	191	191	191			KF562341_00255

## Sheet: ANI
	AY303349 Enterobacteria phage RB69	JX536493 Escherichia phage HX01	KF562341 Escherichia phage vB_EcoM_PhAPEC2	KF582788 Escherichia phage vB_EcoM_JS09	KM407600 Shigella phage Shf125875	Escherichia coli O157 typing phage 3	KP869104 Escherichia coli O157 typing phage 6	KR422352 Escherichia phage APCEc01	KX130865 Shigella phage SHSML-52-1	KY703222 Escherichia phage phiC120	MF044457 Escherichia phage ST0	vB_Eco_mar005P1	vB_Eco_mar006P2	vB_Eco_mar007P3	vB_Eco_mar008P4	vB_Eco_mar009P5
AY303349 Enterobacteria phage RB69	100	92.863	96.263	93.474	95.863	94.049	93.933	93.509	93.193	96.619	93.269	93.611	93.601	93.608	93.61	93.586
JX536493 Escherichia phage HX01	93.105	100	93.91	97.043	93.645	96.501	96.536	96.335	95.985	93.321	96.976	96.186	96.165	96.17	96.192	96.161
KF562341 Escherichia phage vB_EcoM_PhAPEC2	96.462	93.791	100	94.388	96.436	94.081	94.017	94.234	93.879	96.478	94.205	94.25	94.25	94.246	94.25	94.249
KF582788 Escherichia phage vB_EcoM_JS09	93.458	96.916	94.208	100	93.737	96.443	96.499	96.678	96.369	93.382	96.934	96.611	96.581	96.578	96.579	96.573
KM407600 Shigella phage Shf125875	96.166	93.585	96.655	94.122	100	94.361	94.299	94.13	94.574	96.8	94.019	93.981	93.966	93.976	93.944	93.962
Escherichia coli O157 typing phage 3	94.131	95.949	94.123	96.422	93.908	100	99.998	96.841	96.327	93.948	96.545	96.683	96.693	96.69	96.726	96.687
KP869104 Escherichia coli O157 typing phage 6	94.019	96.333	94.014	96.655	94.128	99.997	100	97.038	96.638	93.896	96.799	96.93	96.908	96.912	96.915	96.897
KR422352 Escherichia phage APCEc01	93.614	96.232	94.195	96.934	93.976	96.918	96.899	100	96.644	93.569	96.452	98.208	98.213	98.206	98.213	98.207
KX130865 Shigella phage SHSML-52-1	93.505	95.889	93.922	96.389	94.652	96.743	96.778	96.814	100	93.583	96.346	96.643	96.618	96.62	96.604	96.612
KY703222 Escherichia phage phiC120	96.763	91.806	96.575	92.528	96.759	92.745	92.673	92.493	92.215	100	92.197	92.39	92.407	92.365	92.407	92.373
MF044457 Escherichia phage ST0	93.445	96.856	94.196	96.945	93.843	96.699	96.713	96.69	95.943	93.386	100	96.716	96.737	96.725	96.729	96.716
vB_Eco_mar005P1	93.703	96.092	94.017	96.588	93.828	96.749	96.778	97.93	96.561	93.524	96.49	100	100	99.999	100	99.995
vB_Eco_mar006P2	93.708	95.923	94.079	96.56	93.934	96.699	96.766	97.849	96.392	93.517	96.395	100	100	99.999	100	99.995
vB_Eco_mar007P3	93.948	96.056	94.203	96.47	94.104	96.744	96.806	98.028	96.621	93.772	96.633	99.995	99.995	100	99.995	99.989
vB_Eco_mar008P4	93.895	95.909	93.986	96.539	93.926	96.874	96.916	97.854	96.41	93.763	96.562	100	100	99.999	100	99.995
vB_Eco_mar009P5	93.938	95.96	94.278	96.511	94.123	96.726	96.793	97.819	96.603	93.816	96.625	99.995	99.995	99.995	99.995	100
KU255730 :phiE142	95.73	90.31	95.933	96.26	91.68	91.84	91.682	91.26	90.937	91.51	91.52	91.44	91.52	91.52	91.52	91.52
