# Supplementary material for: Riding the wave of genomics to investigate aquatic coliphage diversity and activity
Source: Environ Microbiol. 2019 Apr 4;21(6):2112–28. doi: 10.1111/1462-2920.14590 (PMC6563131; doi:10.1111/1462-2920.14590)
Supplement: Supplementary file 3 — Table S2. Core‐genes, ANI, and genes used for phylogenetic analysis of phages within the genus T5virus. All phages were re‐annotated to ensure consistent gene calling. ANI was calculated using autoANI. See attached excel file. [file EMI-21-2112-s003.xlsx]

## Sheet: gene_presence_absence
Gene	Pass KDE/Phi Filter	Used for Phylogenetic analysis	Non-unique Gene name	Annotation	No. isolates	No. sequences	Avg sequences per isolate	Genome Fragment	Order within Fragment	Min group size nuc	Max group size nuc	Avg group size nuc	AY543070	AY587007	AY692264	CP000917	HE956708	HQ406778	HQ665011	J3	KJ190157	KM236244	KM979354	KM979355	KP143763	KR422353	KU927497	KX017521	KX130863	KY114934	KY677846	KY787212	KY963424	LN887948	MF001363	MF402939	MF431730	MF431731	MF431732	MF431733	MF431734	MF431735	MF431736	MF431737	MF431738	MF431739	MF431740	MF431741	MF681663
group_108				hypothetical protein	40	40	1	1	552	371	425	416	AY543070_00043	AY587007_00044	AY692264_00043	CP000917_00046	HE956708_00037	HQ406778_00042	HQ665011_00042	J3_00143	KJ190157_00043	KM236244_00037	KM979354_00038	KM979355_00036	KP143763_00044	KR422353_00034	KU927497_00042	KX017521_00037	KX130863_00068	KY114934_00159	KY677846_00112	KY787212_00039	KY963424_00024	LN887948_00005	MF001363_00165	MF402939_00165	MF431730_00044	MF431731_00045	MF431732_00044	MF431733_00044	MF431734_00044	MF431735_00044	MF431736_00043	MF431737_00043	MF431738_00043	MF431739_00042	MF431740_00043	MF431741_00043	MF681663_00058
g035				putative ATP-dependent Clp protease	40	40	1	1	548	500	599	594	AY543070_00046	AY587007_00047	AY692264_00046	CP000917_00049	HE956708_00040	HQ406778_00045	HQ665011_00045	J3_00146	KJ190157_00046	KM236244_00040	KM979354_00041	KM979355_00039	KP143763_00047	KR422353_00031	KU927497_00045	KX017521_00040	KX130863_00071	KY114934_00156	KY677846_00109	KY787212_00042	KY963424_00021	LN887948_00002	MF001363_00162	MF402939_00168	MF431730_00047	MF431731_00048	MF431732_00047	MF431733_00047	MF431734_00047	MF431735_00047	MF431736_00046	MF431737_00046	MF431738_00046	MF431739_00045	MF431740_00046	MF431741_00046	MF681663_00061
group_113				hypothetical protein	40	40	1	1	249	512	515	514	AY543070_00109	AY587007_00113	AY692264_00090	CP000917_00129	HE956708_00108	HQ406778_00110	HQ665011_00112	J3_00029	KJ190157_00109	KM236244_00116	KM979354_00083	KM979355_00079	KP143763_00092	KR422353_00150	KU927497_00122	KX017521_00117	KX130863_00116	KY114934_00095	KY677846_00048	KY787212_00117	KY963424_00136	LN887948_00115	MF001363_00089	MF402939_00057	MF431730_00119	MF431731_00120	MF431732_00119	MF431733_00119	MF431734_00119	MF431735_00119	MF431736_00122	MF431737_00122	MF431738_00122	MF431739_00121	MF431740_00122	MF431741_00122	MF681663_00131
group_121	Yes			putative holin	40	40	1	1	549	428	683	650	AY543070_00045	AY587007_00046	AY692264_00045	CP000917_00048	HE956708_00039	HQ406778_00044	HQ665011_00044	J3_00145	KJ190157_00045	KM236244_00039	KM979354_00040	KM979355_00038	KP143763_00046	KR422353_00032	KU927497_00044	KX017521_00039	KX130863_00070	KY114934_00157	KY677846_00110	KY787212_00041	KY963424_00022	LN887948_00003	MF001363_00163	MF402939_00167	MF431730_00046	MF431731_00047	MF431732_00046	MF431733_00046	MF431734_00046	MF431735_00046	MF431736_00045	MF431737_00045	MF431738_00045	MF431739_00044	MF431740_00045	MF431741_00045	MF681663_00060
group_124				NAD-dependent DNA ligase subunit B	40	40	1	1	297	389	779	768	AY543070_00137	AY587007_00141	AY692264_00118	CP000917_00164	HE956708_00140	HQ406778_00139	HQ665011_00144	J3_00063	KJ190157_00137	KM236244_00146	KM979354_00107	KM979355_00105	KP143763_00119	KR422353_00120	KU927497_00152	KX017521_00147	KX130863_00142	KY114934_00061	KY677846_00017	KY787212_00147	KY963424_00106	LN887948_00086	MF001363_00058	MF402939_00085	MF431730_00146	MF431731_00147	MF431732_00146	MF431733_00146	MF431734_00146	MF431735_00146	MF431736_00156	MF431737_00156	MF431738_00156	MF431739_00155	MF431740_00156	MF431741_00156	MF681663_00161
group_126				hypothetical protein	40	40	1	1	340	767	767	767	AY543070_00166	AY587007_00170	AY692264_00145	CP000917_00194	HE956708_00167	HQ406778_00166	HQ665011_00172	J3_00092	KJ190157_00165	KM236244_00173	KM979354_00134	KM979355_00131	KP143763_00149	KR422353_00091	KU927497_00180	KX017521_00175	KX130863_00011	KY114934_00034	KY677846_00166	KY787212_00174	KY963424_00079	LN887948_00057	MF001363_00032	MF402939_00111	MF431730_00173	MF431731_00174	MF431732_00173	MF431733_00173	MF431734_00173	MF431735_00173	MF431736_00183	MF431737_00184	MF431738_00184	MF431739_00183	MF431740_00183	MF431741_00183	MF681663_00001
D16				tail protein Pb3	40	40	1	1	331	2840	2849	2848	AY543070_00157	AY587007_00161	AY692264_00136	CP000917_00184	HE956708_00159	HQ406778_00158	HQ665011_00164	J3_00084	KJ190157_00157	KM236244_00165	KM979354_00126	KM979355_00123	KP143763_00141	KR422353_00099	KU927497_00172	KX017521_00167	KX130863_00003	KY114934_00042	KY677846_00174	KY787212_00166	KY963424_00087	LN887948_00065	MF001363_00040	MF402939_00103	MF431730_00165	MF431731_00166	MF431732_00165	MF431733_00165	MF431734_00165	MF431735_00165	MF431736_00175	MF431737_00176	MF431738_00176	MF431739_00175	MF431740_00175	MF431741_00175	MF681663_00180
g133				minor tail protein	40	40	1	1	337	590	905	891	AY543070_00163	AY587007_00167	AY692264_00142	CP000917_00190	HE956708_00164	HQ406778_00163	HQ665011_00169	J3_00089	KJ190157_00162	KM236244_00170	KM979354_00131	KM979355_00128	KP143763_00146	KR422353_00094	KU927497_00177	KX017521_00172	KX130863_00008	KY114934_00037	KY677846_00169	KY787212_00171	KY963424_00082	LN887948_00060	MF001363_00035	MF402939_00108	MF431730_00170	MF431731_00171	MF431732_00170	MF431733_00170	MF431734_00170	MF431735_00170	MF431736_00180	MF431737_00181	MF431738_00181	MF431739_00180	MF431740_00180	MF431741_00180	MF681663_00185
group_150	Yes			spore cortex-lytic enzyme precursor	40	40	1	1	241	170	449	441	AY543070_00103	AY587007_00107	AY692264_00084	CP000917_00121	HE956708_00101	HQ406778_00103	HQ665011_00105	J3_00022	KJ190157_00102	KM236244_00108	KM979354_00077	KM979355_00073	KP143763_00086	KR422353_00157	KU927497_00115	KX017521_00110	KX130863_00110	KY114934_00101	KY677846_00054	KY787212_00110	KY963424_00144	LN887948_00122	MF001363_00096	MF402939_00050	MF431730_00112	MF431731_00113	MF431732_00112	MF431733_00112	MF431734_00112	MF431735_00112	MF431736_00115	MF431737_00115	MF431738_00115	MF431739_00114	MF431740_00115	MF431741_00115	MF681663_00124
group_152				hypothetical protein	40	40	1	1	286	233	254	239	AY543070_00130	AY587007_00134	AY692264_00111	CP000917_00156	HE956708_00131	HQ406778_00131	HQ665011_00137	J3_00055	KJ190157_00130	KM236244_00138	KM979354_00099	KM979355_00097	KP143763_00111	KR422353_00127	KU927497_00144	KX017521_00139	KX130863_00135	KY114934_00070	KY677846_00025	KY787212_00140	KY963424_00114	LN887948_00093	MF001363_00066	MF402939_00078	MF431730_00138	MF431731_00139	MF431732_00138	MF431733_00138	MF431734_00138	MF431735_00138	MF431736_00147	MF431737_00147	MF431738_00147	MF431739_00146	MF431740_00147	MF431741_00147	MF681663_00153
group_156	Yes			hypothetical protein	40	40	1	1	335	332	491	376	AY543070_00161	AY587007_00165	AY692264_00140	CP000917_00188	HE956708_00162	HQ406778_00161	HQ665011_00167	J3_00087	KJ190157_00160	KM236244_00168	KM979354_00129	KM979355_00126	KP143763_00144	KR422353_00096	KU927497_00175	KX017521_00170	KX130863_00006	KY114934_00039	KY677846_00171	KY787212_00169	KY963424_00084	LN887948_00062	MF001363_00037	MF402939_00106	MF431730_00168	MF431731_00169	MF431732_00168	MF431733_00168	MF431734_00168	MF431735_00168	MF431736_00178	MF431737_00179	MF431738_00179	MF431739_00178	MF431740_00178	MF431741_00178	MF681663_00183
group_157	Yes			hypothetical protein	40	40	1	1	341	512	512	512	AY543070_00167	AY587007_00171	AY692264_00146	CP000917_00195	HE956708_00168	HQ406778_00167	HQ665011_00173	J3_00093	KJ190157_00166	KM236244_00174	KM979354_00135	KM979355_00132	KP143763_00150	KR422353_00090	KU927497_00181	KX017521_00176	KX130863_00012	KY114934_00033	KY677846_00165	KY787212_00175	KY963424_00078	LN887948_00056	MF001363_00031	MF402939_00112	MF431730_00174	MF431731_00175	MF431732_00174	MF431733_00174	MF431734_00174	MF431735_00174	MF431736_00184	MF431737_00185	MF431738_00185	MF431739_00184	MF431740_00184	MF431741_00184	MF681663_00002
group_170				putative replication origin binding protein	40	40	1	1	282	2717	2939	2812	AY543070_00128	AY587007_00132	AY692264_00109	CP000917_00155	HE956708_00130	HQ406778_00130	HQ665011_00136	J3_00054	KJ190157_00129	KM236244_00137	KM979354_00098	KM979355_00096	KP143763_00110	KR422353_00129	KU927497_00143	KX017521_00138	KX130863_00134	KY114934_00071	KY677846_00026	KY787212_00139	KY963424_00115	LN887948_00094	MF001363_00067	MF402939_00077	MF431730_00137	MF431731_00138	MF431732_00137	MF431733_00137	MF431734_00137	MF431735_00137	MF431736_00146	MF431737_00146	MF431738_00146	MF431739_00145	MF431740_00146	MF431741_00146	MF681663_00152
group_184	Yes			hypothetical protein	40	40	1	1	245	182	182	182	AY543070_00106	AY587007_00110	AY692264_00087	CP000917_00124	HE956708_00104	HQ406778_00106	HQ665011_00108	J3_00025	KJ190157_00105	KM236244_00111	KM979354_00080	KM979355_00076	KP143763_00089	KR422353_00154	KU927497_00118	KX017521_00113	KX130863_00113	KY114934_00098	KY677846_00051	KY787212_00113	KY963424_00141	LN887948_00119	MF001363_00093	MF402939_00053	MF431730_00115	MF431731_00116	MF431732_00115	MF431733_00115	MF431734_00115	MF431735_00115	MF431736_00118	MF431737_00118	MF431738_00118	MF431739_00117	MF431740_00118	MF431741_00118	MF681663_00127
group_185				hypothetical protein	40	40	1	1	250	278	284	278	AY543070_00110	AY587007_00114	AY692264_00091	CP000917_00130	HE956708_00109	HQ406778_00111	HQ665011_00113	J3_00030	KJ190157_00110	KM236244_00117	KM979354_00084	KM979355_00080	KP143763_00093	KR422353_00149	KU927497_00123	KX017521_00118	KX130863_00117	KY114934_00093	KY677846_00047	KY787212_00118	KY963424_00134	LN887948_00113	MF001363_00088	MF402939_00059	MF431730_00120	MF431731_00121	MF431732_00120	MF431733_00120	MF431734_00120	MF431735_00120	MF431736_00123	MF431737_00123	MF431738_00123	MF431739_00122	MF431740_00123	MF431741_00123	MF681663_00132
group_186				D11 protein	40	40	1	1	308	773	776	773	AY543070_00146	AY587007_00151	AY692264_00126	CP000917_00172	HE956708_00147	HQ406778_00147	HQ665011_00152	J3_00072	KJ190157_00145	KM236244_00154	KM979354_00115	KM979355_00112	KP143763_00130	KR422353_00111	KU927497_00160	KX017521_00155	KX130863_00153	KY114934_00052	KY677846_00008	KY787212_00155	KY963424_00098	LN887948_00076	MF001363_00050	MF402939_00093	MF431730_00154	MF431731_00155	MF431732_00154	MF431733_00154	MF431734_00154	MF431735_00154	MF431736_00165	MF431737_00165	MF431738_00165	MF431739_00164	MF431740_00165	MF431741_00165	MF681663_00169
group_187				putative recombination endonuclease subunit D12	40	40	1	1	310	977	977	977	AY543070_00147	AY587007_00152	AY692264_00127	CP000917_00173	HE956708_00148	HQ406778_00148	HQ665011_00153	J3_00073	KJ190157_00146	KM236244_00155	KM979354_00116	KM979355_00113	KP143763_00132	KR422353_00110	KU927497_00161	KX017521_00156	KX130863_00155	KY114934_00051	KY677846_00007	KY787212_00156	KY963424_00097	LN887948_00074	MF001363_00049	MF402939_00094	MF431730_00155	MF431731_00156	MF431732_00155	MF431733_00155	MF431734_00155	MF431735_00155	MF431736_00166	MF431737_00166	MF431738_00166	MF431739_00165	MF431740_00166	MF431741_00166	MF681663_00170
group_188	Yes			hypothetical protein	40	40	1	1	336	404	404	404	AY543070_00162	AY587007_00166	AY692264_00141	CP000917_00189	HE956708_00163	HQ406778_00162	HQ665011_00168	J3_00088	KJ190157_00161	KM236244_00169	KM979354_00130	KM979355_00127	KP143763_00145	KR422353_00095	KU927497_00176	KX017521_00171	KX130863_00007	KY114934_00038	KY677846_00170	KY787212_00170	KY963424_00083	LN887948_00061	MF001363_00036	MF402939_00107	MF431730_00169	MF431731_00170	MF431732_00169	MF431733_00169	MF431734_00169	MF431735_00169	MF431736_00179	MF431737_00180	MF431738_00180	MF431739_00179	MF431740_00179	MF431741_00179	MF681663_00184
group_196				hypothetical protein	40	40	1	1	557	401	431	420	AY543070_00042	AY587007_00043	AY692264_00042	CP000917_00045	HE956708_00036	HQ406778_00041	HQ665011_00041	J3_00142	KJ190157_00042	KM236244_00036	KM979354_00037	KM979355_00035	KP143763_00043	KR422353_00035	KU927497_00041	KX017521_00036	KX130863_00067	KY114934_00160	KY677846_00113	KY787212_00038	KY963424_00025	LN887948_00006	MF001363_00166	MF402939_00164	MF431730_00043	MF431731_00044	MF431732_00043	MF431733_00043	MF431734_00043	MF431735_00043	MF431736_00042	MF431737_00042	MF431738_00042	MF431739_00041	MF431740_00042	MF431741_00042	MF681663_00057
group_199	Yes			putative ssDNA-binding transcriptional regulator	40	40	1	1	295	308	311	308	AY543070_00135	AY587007_00139	AY692264_00116	CP000917_00161	HE956708_00137	HQ406778_00136	HQ665011_00142	J3_00060	KJ190157_00135	KM236244_00143	KM979354_00104	KM979355_00102	KP143763_00116	KR422353_00122	KU927497_00149	KX017521_00144	KX130863_00140	KY114934_00064	KY677846_00020	KY787212_00145	KY963424_00109	LN887948_00088	MF001363_00061	MF402939_00083	MF431730_00143	MF431731_00144	MF431732_00143	MF431733_00143	MF431734_00143	MF431735_00143	MF431736_00152	MF431737_00152	MF431738_00152	MF431739_00151	MF431740_00152	MF431741_00152	MF681663_00158
g081				ribonuclease H	40	40	1	1	260	476	485	476	AY543070_00111	AY587007_00115	AY692264_00092	CP000917_00131	HE956708_00110	HQ406778_00112	HQ665011_00114	J3_00031	KJ190157_00111	KM236244_00118	KM979354_00085	KM979355_00081	KP143763_00094	KR422353_00148	KU927497_00124	KX017521_00119	KX130863_00118	KY114934_00092	KY677846_00046	KY787212_00119	KY963424_00133	LN887948_00112	MF001363_00087	MF402939_00060	MF431730_00121	MF431731_00122	MF431732_00121	MF431733_00121	MF431734_00121	MF431735_00121	MF431736_00124	MF431737_00124	MF431738_00124	MF431739_00123	MF431740_00124	MF431741_00124	MF681663_00133
g130				pore-forming tail tip protein	40	40	1	1	333	1124	3710	3623	AY543070_00159	AY587007_00163	AY692264_00138	CP000917_00186	HE956708_00161	HQ406778_00160	HQ665011_00166	J3_00086	KJ190157_00159	KM236244_00167	KM979354_00128	KM979355_00125	KP143763_00143	KR422353_00097	KU927497_00174	KX017521_00169	KX130863_00005	KY114934_00040	KY677846_00172	KY787212_00168	KY963424_00085	LN887948_00063	MF001363_00038	MF402939_00105	MF431730_00167	MF431731_00168	MF431732_00167	MF431733_00167	MF431734_00167	MF431735_00167	MF431736_00177	MF431737_00178	MF431738_00178	MF431739_00177	MF431740_00177	MF431741_00177	MF681663_00182
group_224				deoxynucleoside-5'-monophosphate kinase	40	40	1	1	547	752	752	752	AY543070_00047	AY587007_00048	AY692264_00047	CP000917_00050	HE956708_00041	HQ406778_00046	HQ665011_00046	J3_00147	KJ190157_00047	KM236244_00041	KM979354_00042	KM979355_00040	KP143763_00048	KR422353_00030	KU927497_00046	KX017521_00041	KX130863_00072	KY114934_00155	KY677846_00108	KY787212_00043	KY963424_00020	LN887948_00001	MF001363_00161	MF402939_00169	MF431730_00048	MF431731_00049	MF431732_00048	MF431733_00048	MF431734_00048	MF431735_00048	MF431736_00047	MF431737_00047	MF431738_00047	MF431739_00046	MF431740_00047	MF431741_00047	MF681663_00062
g074	Yes	Yes		Phage tail fiber protein	40	40	1	1	244	638	638	638	AY543070_00105	AY587007_00109	AY692264_00086	CP000917_00123	HE956708_00103	HQ406778_00105	HQ665011_00107	J3_00024	KJ190157_00104	KM236244_00110	KM979354_00079	KM979355_00075	KP143763_00088	KR422353_00155	KU927497_00117	KX017521_00112	KX130863_00112	KY114934_00099	KY677846_00052	KY787212_00112	KY963424_00142	LN887948_00120	MF001363_00094	MF402939_00052	MF431730_00114	MF431731_00115	MF431732_00114	MF431733_00114	MF431734_00114	MF431735_00114	MF431736_00117	MF431737_00117	MF431738_00117	MF431739_00116	MF431740_00117	MF431741_00117	MF681663_00126
g090				phosphate starvation-inducible protein PhoH,predicted ATPase	40	40	1	1	267	299	755	740	AY543070_00118	AY587007_00122	AY692264_00099	CP000917_00143	HE956708_00120	HQ406778_00120	HQ665011_00123	J3_00043	KJ190157_00119	KM236244_00126	KM979354_00091	KM979355_00087	KP143763_00101	KR422353_00140	KU927497_00132	KX017521_00127	KX130863_00125	KY114934_00083	KY677846_00037	KY787212_00128	KY963424_00125	LN887948_00105	MF001363_00078	MF402939_00067	MF431730_00128	MF431731_00129	MF431732_00128	MF431733_00128	MF431734_00128	MF431735_00128	MF431736_00134	MF431737_00134	MF431738_00134	MF431739_00133	MF431740_00134	MF431741_00134	MF681663_00141
group_227				hypothetical protein	40	40	1	1	292	287	296	295	AY543070_00134	AY587007_00138	AY692264_00115	CP000917_00160	HE956708_00136	HQ406778_00135	HQ665011_00141	J3_00059	KJ190157_00134	KM236244_00142	KM979354_00103	KM979355_00101	KP143763_00115	KR422353_00123	KU927497_00148	KX017521_00143	KX130863_00139	KY114934_00066	KY677846_00021	KY787212_00144	KY963424_00110	LN887948_00089	MF001363_00062	MF402939_00082	MF431730_00142	MF431731_00143	MF431732_00142	MF431733_00142	MF431734_00142	MF431735_00142	MF431736_00151	MF431737_00151	MF431738_00151	MF431739_00150	MF431740_00151	MF431741_00151	MF681663_00157
group_228				hypothetical protein	40	40	1	1	303	287	497	481	AY543070_00143	AY587007_00148	AY692264_00124	CP000917_00169	HE956708_00145	HQ406778_00144	HQ665011_00149	J3_00069	KJ190157_00142	KM236244_00151	KM979354_00112	KM979355_00110	KP143763_00126	KR422353_00114	KU927497_00157	KX017521_00152	KX130863_00149	KY114934_00055	KY677846_00011	KY787212_00152	KY963424_00101	LN887948_00079	MF001363_00053	MF402939_00090	MF431730_00151	MF431731_00152	MF431732_00151	MF431733_00151	MF431734_00151	MF431735_00151	MF431736_00161	MF431737_00161	MF431738_00161	MF431739_00160	MF431740_00161	MF431741_00161	MF681663_00166
group_229				putative exonuclease subunit 2	40	40	1	1	312	1796	1838	1836	AY543070_00148	AY587007_00153	AY692264_00128	CP000917_00174	HE956708_00149	HQ406778_00149	HQ665011_00154	J3_00074	KJ190157_00147	KM236244_00156	KM979354_00117	KM979355_00114	KP143763_00133	KR422353_00109	KU927497_00162	KX017521_00157	KX130863_00156	KY114934_00050	KY677846_00006	KY787212_00157	KY963424_00096	LN887948_00073	MF001363_00048	MF402939_00095	MF431730_00156	MF431731_00157	MF431732_00156	MF431733_00156	MF431734_00156	MF431735_00156	MF431736_00167	MF431737_00167	MF431738_00167	MF431739_00166	MF431740_00167	MF431741_00167	MF681663_00171
group_252				putative aerobic ribonucleoside diphosphate reductase, small subunit	40	40	1	1	263	1145	1145	1145	AY543070_00114	AY587007_00118	AY692264_00095	CP000917_00137	HE956708_00115	HQ406778_00116	HQ665011_00119	J3_00038	KJ190157_00115	KM236244_00123	KM979354_00088	KM979355_00084	KP143763_00097	KR422353_00144	KU927497_00129	KX017521_00124	KX130863_00121	KY114934_00087	KY677846_00041	KY787212_00124	KY963424_00128	LN887948_00108	MF001363_00082	MF402939_00064	MF431730_00125	MF431731_00126	MF431732_00125	MF431733_00125	MF431734_00125	MF431735_00125	MF431736_00130	MF431737_00130	MF431738_00130	MF431739_00129	MF431740_00130	MF431741_00130	MF681663_00138
g104	Yes			D3 protein	40	40	1	1	291	410	413	410	AY543070_00133	AY587007_00137	AY692264_00114	CP000917_00159	HE956708_00135	HQ406778_00134	HQ665011_00140	J3_00058	KJ190157_00133	KM236244_00141	KM979354_00102	KM979355_00100	KP143763_00114	KR422353_00124	KU927497_00147	KX017521_00142	KX130863_00138	KY114934_00067	KY677846_00022	KY787212_00143	KY963424_00111	LN887948_00090	MF001363_00063	MF402939_00081	MF431730_00141	MF431731_00142	MF431732_00141	MF431733_00141	MF431734_00141	MF431735_00141	MF431736_00150	MF431737_00150	MF431738_00150	MF431739_00149	MF431740_00150	MF431741_00150	MF681663_00156
g112				putative DNA replication primase	40	40	1	1	301	890	890	890	AY543070_00141	AY587007_00146	AY692264_00122	CP000917_00167	HE956708_00143	HQ406778_00142	HQ665011_00147	J3_00067	KJ190157_00140	KM236244_00149	KM979354_00110	KM979355_00108	KP143763_00124	KR422353_00116	KU927497_00155	KX017521_00150	KX130863_00147	KY114934_00057	KY677846_00014	KY787212_00150	KY963424_00103	LN887948_00082	MF001363_00055	MF402939_00088	MF431730_00149	MF431731_00150	MF431732_00149	MF431733_00149	MF431734_00149	MF431735_00149	MF431736_00159	MF431737_00159	MF431738_00159	MF431739_00158	MF431740_00159	MF431741_00159	MF681663_00164
g115				putative ATP-dependent helicase	40	40	1	1	305	1346	1352	1350	AY543070_00144	AY587007_00149	AY692264_00125	CP000917_00170	HE956708_00146	HQ406778_00145	HQ665011_00150	J3_00070	KJ190157_00143	KM236244_00152	KM979354_00113	KM979355_00111	KP143763_00127	KR422353_00113	KU927497_00158	KX017521_00153	KX130863_00150	KY114934_00054	KY677846_00010	KY787212_00153	KY963424_00100	LN887948_00078	MF001363_00052	MF402939_00091	MF431730_00152	MF431731_00153	MF431732_00152	MF431733_00152	MF431734_00152	MF431735_00152	MF431736_00162	MF431737_00162	MF431738_00162	MF431739_00161	MF431740_00162	MF431741_00162	MF681663_00167
group_258	Yes			flap endonuclease	40	40	1	1	314	872	875	874	AY543070_00150	AY587007_00155	AY692264_00130	CP000917_00176	HE956708_00151	HQ406778_00151	HQ665011_00156	J3_00076	KJ190157_00149	KM236244_00158	KM979354_00119	KM979355_00116	KP143763_00136	KR422353_00107	KU927497_00164	KX017521_00159	KX130863_00159	KY114934_00048	KY677846_00004	KY787212_00159	KY963424_00094	LN887948_00071	MF001363_00046	MF402939_00097	MF431730_00158	MF431731_00159	MF431732_00158	MF431733_00158	MF431734_00158	MF431735_00158	MF431736_00169	MF431737_00169	MF431738_00169	MF431739_00168	MF431740_00169	MF431741_00169	MF681663_00173
g139				putative prohead protease	40	40	1	1	344	131	632	619	AY543070_00169	AY587007_00173	AY692264_00148	CP000917_00197	HE956708_00170	HQ406778_00169	HQ665011_00175	J3_00095	KJ190157_00168	KM236244_00176	KM979354_00137	KM979355_00134	KP143763_00152	KR422353_00088	KU927497_00183	KX017521_00178	KX130863_00014	KY114934_00031	KY677846_00163	KY787212_00177	KY963424_00076	LN887948_00054	MF001363_00029	MF402939_00114	MF431730_00176	MF431731_00177	MF431732_00176	MF431733_00176	MF431734_00176	MF431735_00176	MF431736_00186	MF431737_00187	MF431738_00187	MF431739_00186	MF431740_00186	MF431741_00186	MF681663_00004
g103	Yes	Yes		D2 protein	40	40	1	1	289	701	704	703	AY543070_00131	AY587007_00135	AY692264_00112	CP000917_00157	HE956708_00133	HQ406778_00132	HQ665011_00138	J3_00056	KJ190157_00131	KM236244_00139	KM979354_00100	KM979355_00098	KP143763_00112	KR422353_00126	KU927497_00145	KX017521_00140	KX130863_00136	KY114934_00069	KY677846_00024	KY787212_00141	KY963424_00113	LN887948_00092	MF001363_00065	MF402939_00079	MF431730_00139	MF431731_00140	MF431732_00139	MF431733_00139	MF431734_00139	MF431735_00139	MF431736_00148	MF431737_00148	MF431738_00148	MF431739_00147	MF431740_00148	MF431741_00148	MF681663_00154
group_284	Yes			D5 protein	40	40	1	1	298	767	767	767	AY543070_00138	AY587007_00142	AY692264_00119	CP000917_00165	HE956708_00141	HQ406778_00140	HQ665011_00145	J3_00064	KJ190157_00138	KM236244_00147	KM979354_00108	KM979355_00106	KP143763_00120	KR422353_00119	KU927497_00153	KX017521_00148	KX130863_00143	KY114934_00060	KY677846_00016	KY787212_00148	KY963424_00105	LN887948_00085	MF001363_00057	MF402939_00086	MF431730_00147	MF431731_00148	MF431732_00147	MF431733_00147	MF431734_00147	MF431735_00147	MF431736_00157	MF431737_00157	MF431738_00157	MF431739_00156	MF431740_00157	MF431741_00157	MF681663_00162
g113				DNA polymerase	40	40	1	1	302	2567	2570	2567	AY543070_00142	AY587007_00147	AY692264_00123	CP000917_00168	HE956708_00144	HQ406778_00143	HQ665011_00148	J3_00068	KJ190157_00141	KM236244_00150	KM979354_00111	KM979355_00109	KP143763_00125	KR422353_00115	KU927497_00156	KX017521_00151	KX130863_00148	KY114934_00056	KY677846_00012	KY787212_00151	KY963424_00102	LN887948_00080	MF001363_00054	MF402939_00089	MF431730_00150	MF431731_00151	MF431732_00150	MF431733_00150	MF431734_00150	MF431735_00150	MF431736_00160	MF431737_00160	MF431738_00160	MF431739_00159	MF431740_00160	MF431741_00160	MF681663_00165
group_287	Yes			D14 protein	40	40	1	1	313	482	482	482	AY543070_00149	AY587007_00154	AY692264_00129	CP000917_00175	HE956708_00150	HQ406778_00150	HQ665011_00155	J3_00075	KJ190157_00148	KM236244_00157	KM979354_00118	KM979355_00115	KP143763_00135	KR422353_00108	KU927497_00163	KX017521_00158	KX130863_00158	KY114934_00049	KY677846_00005	KY787212_00158	KY963424_00095	LN887948_00072	MF001363_00047	MF402939_00096	MF431730_00157	MF431731_00158	MF431732_00157	MF431733_00157	MF431734_00157	MF431735_00157	MF431736_00168	MF431737_00168	MF431738_00168	MF431739_00167	MF431740_00168	MF431741_00168	MF681663_00172
group_291				putative replicative DNA helicase	40	40	1	1	299	1466	1523	1516	AY543070_00139	AY587007_00143	AY692264_00120	CP000917_00166	HE956708_00142	HQ406778_00141	HQ665011_00146	J3_00065	KJ190157_00139	KM236244_00148	KM979354_00109	KM979355_00107	KP143763_00122	KR422353_00118	KU927497_00154	KX017521_00149	KX130863_00145	KY114934_00059	KY677846_00015	KY787212_00149	KY963424_00104	LN887948_00084	MF001363_00056	MF402939_00087	MF431730_00148	MF431731_00149	MF431732_00148	MF431733_00148	MF431734_00148	MF431735_00148	MF431736_00158	MF431737_00158	MF431738_00158	MF431739_00157	MF431740_00158	MF431741_00158	MF681663_00163
orf138				putative phage tail protein	40	40	1	1	329	176	422	411	AY543070_00154	AY587007_00159	AY692264_00134	CP000917_00181	HE956708_00157	HQ406778_00156	HQ665011_00162	J3_00082	KJ190157_00155	KM236244_00163	KM979354_00124	KM979355_00121	KP143763_00139	KR422353_00101	KU927497_00170	KX017521_00165	KX130863_00001	KY114934_00044	KY677846_00176	KY787212_00164	KY963424_00089	LN887948_00067	MF001363_00042	MF402939_00101	MF431730_00163	MF431731_00164	MF431732_00163	MF431733_00163	MF431734_00163	MF431735_00163	MF431736_00173	MF431737_00174	MF431738_00174	MF431739_00173	MF431740_00173	MF431741_00173	MF681663_00178
orf146				major tail protein	40	40	1	1	338	1391	1409	1404	AY543070_00164	AY587007_00168	AY692264_00143	CP000917_00191	HE956708_00165	HQ406778_00164	HQ665011_00170	J3_00090	KJ190157_00163	KM236244_00171	KM979354_00132	KM979355_00129	KP143763_00147	KR422353_00093	KU927497_00178	KX017521_00173	KX130863_00009	KY114934_00036	KY677846_00168	KY787212_00172	KY963424_00081	LN887948_00059	MF001363_00034	MF402939_00109	MF431730_00171	MF431731_00172	MF431732_00171	MF431733_00171	MF431734_00171	MF431735_00171	MF431736_00181	MF431737_00182	MF431738_00182	MF431739_00181	MF431740_00181	MF431741_00181	MF681663_00186
group_59				hypothetical protein	40	40	1	1	534	296	299	298	AY543070_00055	AY587007_00058	AY692264_00055	CP000917_00057	HE956708_00049	HQ406778_00054	HQ665011_00053	J3_00154	KJ190157_00054	KM236244_00048	KM979354_00047	KM979355_00045	KP143763_00058	KR422353_00023	KU927497_00053	KX017521_00048	KX130863_00082	KY114934_00148	KY677846_00101	KY787212_00050	KY963424_00012	LN887948_00173	MF001363_00154	MF402939_00177	MF431730_00055	MF431731_00056	MF431732_00055	MF431733_00055	MF431734_00055	MF431735_00055	MF431736_00054	MF431737_00054	MF431738_00054	MF431739_00053	MF431740_00054	MF431741_00054	MF681663_00069
g030	Yes			putative thioredoxin	40	40	1	1	558	290	290	290	AY543070_00041	AY587007_00042	AY692264_00041	CP000917_00044	HE956708_00035	HQ406778_00040	HQ665011_00040	J3_00141	KJ190157_00041	KM236244_00035	KM979354_00036	KM979355_00034	KP143763_00041	KR422353_00036	KU927497_00040	KX017521_00035	KX130863_00065	KY114934_00163	KY677846_00114	KY787212_00037	KY963424_00026	LN887948_00007	MF001363_00168	MF402939_00163	MF431730_00042	MF431731_00043	MF431732_00042	MF431733_00042	MF431734_00042	MF431735_00042	MF431736_00040	MF431737_00040	MF431738_00040	MF431739_00039	MF431740_00040	MF431741_00040	MF681663_00056
D20-21				major head protein precursor	40	40	1	1	342	728	1382	1359	AY543070_00168	AY587007_00172	AY692264_00147	CP000917_00196	HE956708_00169	HQ406778_00168	HQ665011_00174	J3_00094	KJ190157_00167	KM236244_00175	KM979354_00136	KM979355_00133	KP143763_00151	KR422353_00089	KU927497_00182	KX017521_00177	KX130863_00013	KY114934_00032	KY677846_00164	KY787212_00176	KY963424_00077	LN887948_00055	MF001363_00030	MF402939_00113	MF431730_00175	MF431731_00176	MF431732_00175	MF431733_00175	MF431734_00175	MF431735_00175	MF431736_00185	MF431737_00186	MF431738_00186	MF431739_00185	MF431740_00185	MF431741_00185	MF681663_00003
group_114				hypothetical protein	39	39	1	1	274	203	233	211	AY543070_00121	AY587007_00125	AY692264_00102	CP000917_00146		HQ406778_00123	HQ665011_00127	J3_00047	KJ190157_00122	KM236244_00129	KM979354_00094	KM979355_00090	KP143763_00105	KR422353_00137	KU927497_00135	KX017521_00130	KX130863_00129	KY114934_00079	KY677846_00033	KY787212_00131	KY963424_00121	LN887948_00102	MF001363_00075	MF402939_00070	MF431730_00131	MF431731_00132	MF431732_00131	MF431733_00131	MF431734_00131	MF431735_00131	MF431736_00138	MF431737_00138	MF431738_00138	MF431739_00137	MF431740_00138	MF431741_00138	MF681663_00144
group_148				putative acetyltransferase-related protein	39	39	1	1	531	368	368	368	AY543070_00059	AY587007_00062	AY692264_00059	CP000917_00063		HQ406778_00058	HQ665011_00057	J3_00159	KJ190157_00058	KM236244_00053	KM979354_00053	KM979355_00051	KP143763_00063	KR422353_00019	KU927497_00058	KX017521_00053	KX130863_00087	KY114934_00144	KY677846_00097	KY787212_00055	KY963424_00007	LN887948_00169	MF001363_00149	MF402939_00181	MF431730_00059	MF431731_00060	MF431732_00059	MF431733_00059	MF431734_00059	MF431735_00059	MF431736_00060	MF431737_00060	MF431738_00060	MF431739_00059	MF431740_00060	MF431741_00060	MF681663_00075
group_155				hypothetical protein	39	39	1	1	332	614	614	614	AY543070_00158	AY587007_00162	AY692264_00137	CP000917_00185	HE956708_00160	HQ406778_00159	HQ665011_00165	J3_00085	KJ190157_00158	KM236244_00166	KM979354_00127	KM979355_00124	KP143763_00142	KR422353_00098	KU927497_00173	KX017521_00168	KX130863_00004	KY114934_00041	KY677846_00173	KY787212_00167	KY963424_00086	LN887948_00064	MF001363_00039	MF402939_00104	MF431730_00166	MF431731_00167	MF431732_00166	MF431733_00166	MF431734_00166	MF431735_00166	MF431736_00176	MF431737_00177	MF431738_00177	MF431739_00176	MF431740_00176	MF431741_00176	MF681663_00181
group_174				hypothetical protein	39	39	1	1	579	437	467	462	AY543070_00028	AY587007_00029	AY692264_00028	CP000917_00031	HE956708_00022	HQ406778_00027	HQ665011_00026	J3_00129	KJ190157_00026	KM236244_00022	KM979354_00024	KM979355_00022	KP143763_00027	KR422353_00050	KU927497_00027	KX017521_00022	KX130863_00052	KY114934_00176	KY677846_00129	KY787212_00025	KY963424_00040	LN887948_00019	MF001363_00182	MF402939_00150	MF431730_00029	MF431731_00030	MF431732_00029	MF431733_00029	MF431734_00029	MF431735_00029	MF431736_00026	MF431737_00026	MF431738_00026	MF431739_00025	MF431740_00026	MF431741_00026	MF681663_00043
group_177				hypothetical protein	39	39	1	1	567	428	431	430	AY543070_00036	AY587007_00037	AY692264_00036	CP000917_00038	HE956708_00029	HQ406778_00035	HQ665011_00034	J3_00136	KJ190157_00034	KM236244_00029	KM979354_00031	KM979355_00029	KP143763_00035	KR422353_00042	KU927497_00034	KX017521_00029	KX130863_00060	KY114934_00168	KY677846_00121	KY787212_00032	KY963424_00032	LN887948_00012	MF001363_00175	MF402939_00158	MF431730_00036	MF431731_00037	MF431732_00036	MF431733_00036	MF431734_00036	MF431735_00036	MF431736_00034	MF431737_00034	MF431738_00034	MF431739_00033	MF431740_00034	MF431741_00034	MF681663_00050
group_183				putative SPFH domain-containing protein/band 7 family protein	39	39	1	1	235	848	950	942	AY543070_00098	AY587007_00102		CP000917_00116	HE956708_00096	HQ406778_00099	HQ665011_00101	J3_00016	KJ190157_00098	KM236244_00103	KM979354_00072	KM979355_00068	KP143763_00080	KR422353_00161	KU927497_00110	KX017521_00105	KX130863_00104	KY114934_00105	KY677846_00058	KY787212_00105	KY963424_00147	LN887948_00126	MF001363_00101	MF402939_00046	MF431730_00107	MF431731_00108	MF431732_00107	MF431733_00107	MF431734_00107	MF431735_00107	MF431736_00110	MF431737_00110	MF431738_00110	MF431739_00109	MF431740_00110	MF431741_00110	MF681663_00120
group_200				hypothetical protein	39	39	1	1	339	305	488	480	AY543070_00165	AY587007_00169	AY692264_00144	CP000917_00193	HE956708_00166	HQ406778_00165	HQ665011_00171	J3_00091	KJ190157_00164	KM236244_00172	KM979354_00133	KM979355_00130	KP143763_00148	KR422353_00092	KU927497_00179	KX017521_00174	KX130863_00010	KY114934_00035	KY677846_00167	KY787212_00173	KY963424_00080	LN887948_00058	MF001363_00033	MF402939_00110	MF431730_00172	MF431731_00173	MF431732_00172	MF431733_00172	MF431734_00172	MF431735_00172	MF431736_00182	MF431737_00183	MF431738_00183	MF431739_00182	MF431740_00182	MF431741_00182
g108				NAD-dependent DNA ligase subunit A	39	39	1	1	296	971	977	972	AY543070_00136	AY587007_00140	AY692264_00117	CP000917_00162	HE956708_00139	HQ406778_00138	HQ665011_00143	J3_00062	KJ190157_00136	KM236244_00145	KM979354_00106	KM979355_00104	KP143763_00118	KR422353_00121	KU927497_00151	KX017521_00146	KX130863_00141	KY114934_00062	KY677846_00018	KY787212_00146	KY963424_00107	LN887948_00087	MF001363_00059	MF402939_00084	MF431730_00145	MF431731_00146	MF431732_00145	MF431733_00145	MF431734_00145	MF431735_00145	MF431736_00155	MF431737_00155	MF431738_00155	MF431739_00154	MF431740_00155	MF431741_00155	MF681663_00160
group_223				putative protein 2C	39	39	1	1	570	251	278	255	AY543070_00035	AY587007_00036	AY692264_00035	CP000917_00037	HE956708_00028	HQ406778_00034	HQ665011_00033	J3_00135	KJ190157_00033	KM236244_00028	KM979354_00030	KM979355_00028	KP143763_00034	KR422353_00043	KU927497_00033	KX017521_00028	KX130863_00059	KY114934_00169	KY677846_00122	KY787212_00031	KY963424_00033	LN887948_00013	MF001363_00176	MF402939_00157	MF431730_00035	MF431731_00036	MF431732_00035	MF431733_00035	MF431734_00035	MF431735_00035	MF431736_00032	MF431737_00032	MF431738_00032	MF431739_00031	MF431740_00032	MF431741_00032	MF681663_00049
group_232				putative SciB protein	39	39	1	1	354	482	494	482	AY543070_00175	AY587007_00179	AY692264_00154	CP000917_00201	HE956708_00175	HQ406778_00174	HQ665011_00181	J3_00100	KJ190157_00173	KM236244_00181	KM979354_00142	KM979355_00139	KP143763_00158	KR422353_00083	KU927497_00188	KX017521_00183	KX130863_00020	KY114934_00025	KY677846_00158	KY787212_00182	KY963424_00071	LN887948_00049	MF001363_00024	MF402939_00119	MF431730_00181	MF431731_00182	MF431732_00181	MF431733_00181	MF431734_00181	MF431735_00181	MF431736_00191	MF431737_00192	MF431738_00192	MF431739_00191	MF431740_00191	MF431741_00191	MF681663_00009
group_251				hypothetical protein	39	39	1	1	240	170	170	170	AY543070_00102	AY587007_00106	AY692264_00083	CP000917_00120		HQ406778_00102	HQ665011_00104	J3_00021	KJ190157_00101	KM236244_00107	KM979354_00076	KM979355_00072	KP143763_00085	KR422353_00158	KU927497_00114	KX017521_00109	KX130863_00109	KY114934_00102	KY677846_00055	KY787212_00109	KY963424_00145	LN887948_00123	MF001363_00097	MF402939_00049	MF431730_00111	MF431731_00112	MF431732_00111	MF431733_00111	MF431734_00111	MF431735_00111	MF431736_00114	MF431737_00114	MF431738_00114	MF431739_00113	MF431740_00114	MF431741_00114	MF681663_00123
group_289				terminase, large subunit	39	39	1	1	350	1316	1316	1316	AY543070_00174	AY587007_00178	AY692264_00153	CP000917_00200	HE956708_00174	HQ406778_00173	HQ665011_00180	J3_00099	KJ190157_00172	KM236244_00180	KM979354_00141	KM979355_00138	KP143763_00157	KR422353_00084	KU927497_00187	KX017521_00182	KX130863_00019	KY114934_00026	KY677846_00159	KY787212_00181	KY963424_00072	LN887948_00050	MF001363_00025	MF402939_00118	MF431730_00180	MF431731_00181	MF431732_00180	MF431733_00180	MF431734_00180	MF431735_00180	MF431736_00190	MF431737_00191	MF431738_00191	MF431739_00190	MF431740_00190	MF431741_00190	MF681663_00008
group_42				hypothetical protein	39	39	1	1	546	425	449	443	AY543070_00048	AY587007_00049	AY692264_00048	CP000917_00051	HE956708_00044	HQ406778_00047	HQ665011_00047	J3_00148	KJ190157_00048	KM236244_00042	KM979354_00043	KM979355_00041	KP143763_00051	KR422353_00028	KU927497_00047	KX017521_00042	KX130863_00075	KY114934_00154	KY677846_00107	KY787212_00044	KY963424_00019	LN887948_00179	MF001363_00160	MF402939_00170	MF431730_00049	MF431731_00050	MF431732_00049	MF431733_00049	MF431734_00049	MF431735_00049	MF431736_00048	MF431737_00048	MF431738_00048	MF431739_00047	MF431740_00048	MF431741_00048	MF681663_00063
group_52				hypothetical protein	39	48	1.24	1	470	344	347	344	AY543070_00015	AY587007_00016 AY587007_00201	AY692264_00015	CP000917_00016	HE956708_00013 HE956708_00193	HQ406778_00015	HQ665011_00016	J3_00117	KJ190157_00014	KM236244_00013	KM979354_00011 KM979354_00159	KM979355_00011 KM979355_00156	KP143763_00015	KR422353_00060	KU927497_00017	KX017521_00013	KX130863_00041	KY114934_00187	KY677846_00141	KY787212_00014	KY963424_00052	LN887948_00029	MF001363_00003	MF402939_00138	MF431730_00017	MF431731_00018	MF431732_00017	MF431733_00017	MF431734_00017 MF431734_00202	MF431735_00017	MF431736_00014	MF431737_00014	MF431738_00014 MF431738_00211	MF431739_00014 MF431739_00209	MF431740_00014 MF431740_00209	MF431741_00014 MF431741_00209	MF681663_00033
g140				putative tail protein	39	39	1	1	347	476	737	499	AY543070_00170	AY587007_00174	AY692264_00149	CP000917_00198	HE956708_00171	HQ406778_00170	HQ665011_00176	J3_00096	KJ190157_00169	KM236244_00177	KM979354_00138	KM979355_00135	KP143763_00153	KR422353_00087	KU927497_00184	KX017521_00179	KX130863_00015	KY114934_00030	KY677846_00162	KY787212_00178	KY963424_00075	LN887948_00053	MF001363_00028	MF402939_00115	MF431730_00177	MF431731_00178	MF431732_00177	MF431733_00177	MF431734_00177	MF431735_00177	MF431736_00187	MF431737_00188	MF431738_00188	MF431739_00187	MF431740_00187	MF431741_00187	MF681663_00005
g028				putative serine/threonine protein phosphatase	39	39	1	1	564	851	863	862	AY543070_00039	AY587007_00040	AY692264_00039	CP000917_00042	HE956708_00033	HQ406778_00037	HQ665011_00037	J3_00140	KJ190157_00038	KM236244_00033	KM979354_00034	KM979355_00032	KP143763_00038	KR422353_00039	KU927497_00038	KX017521_00033	KX130863_00062	KY114934_00165	KY677846_00117	KY787212_00036	KY963424_00029	LN887948_00009	MF001363_00170	MF402939_00161	MF431730_00039	MF431731_00040	MF431732_00039	MF431733_00039	MF431734_00039	MF431735_00039	MF431736_00038	MF431737_00038	MF431738_00038	MF431739_00037	MF431740_00038	MF431741_00038	MF681663_00054
group_83				putative metallopeptidase	39	39	1	1	246	539	746	698	AY543070_00107	AY587007_00111	AY692264_00088	CP000917_00125		HQ406778_00107	HQ665011_00109	J3_00026	KJ190157_00106	KM236244_00112	KM979354_00081	KM979355_00077	KP143763_00090	KR422353_00153	KU927497_00119	KX017521_00114	KX130863_00114	KY114934_00097	KY677846_00050	KY787212_00114	KY963424_00140	LN887948_00118	MF001363_00092	MF402939_00054	MF431730_00116	MF431731_00117	MF431732_00116	MF431733_00116	MF431734_00116	MF431735_00116	MF431736_00119	MF431737_00119	MF431738_00119	MF431739_00118	MF431740_00119	MF431741_00119	MF681663_00128
group_85				putative deoxyUTP pyrophosphatase	39	39	1	1	318	446	446	446	AY543070_00151	AY587007_00156	AY692264_00131	CP000917_00177		HQ406778_00152	HQ665011_00157	J3_00077	KJ190157_00150	KM236244_00159	KM979354_00120	KM979355_00117	KP143763_00137	KR422353_00106	KU927497_00165	KX017521_00160	KX130863_00160	KY114934_00047	KY677846_00003	KY787212_00160	KY963424_00093	LN887948_00070	MF001363_00045	MF402939_00098	MF431730_00159	MF431731_00160	MF431732_00159	MF431733_00159	MF431734_00159	MF431735_00159	MF431736_00170	MF431737_00170	MF431738_00170	MF431739_00169	MF431740_00170	MF431741_00170	MF681663_00174
group_97				hypothetical protein	39	39	1	1	278	392	428	424	AY543070_00126	AY587007_00130	AY692264_00107	CP000917_00153		HQ406778_00127	HQ665011_00133	J3_00051	KJ190157_00127	KM236244_00135	KM979354_00096	KM979355_00094	KP143763_00107	KR422353_00131	KU927497_00141	KX017521_00136	KX130863_00131	KY114934_00073	KY677846_00028	KY787212_00137	KY963424_00117	LN887948_00096	MF001363_00069	MF402939_00075	MF431730_00135	MF431731_00136	MF431732_00135	MF431733_00135	MF431734_00135	MF431735_00135	MF431736_00144	MF431737_00144	MF431738_00144	MF431739_00143	MF431740_00144	MF431741_00144	MF681663_00150
group_11				hypothetical protein	38	38	1	1	482	560	662	609	AY543070_00021	AY587007_00022	AY692264_00021	CP000917_00024		HQ406778_00020	HQ665011_00019	J3_00123	KJ190157_00019	KM236244_00017	KM979354_00017	KM979355_00017	KP143763_00020	KR422353_00057	KU927497_00022	KX017521_00017	KX130863_00045	KY114934_00181	KY677846_00136	KY787212_00019	KY963424_00047	LN887948_00023	MF001363_00188	MF402939_00143	MF431730_00022	MF431731_00023	MF431732_00022	MF431733_00022	MF431734_00022	MF431735_00022	MF431736_00020	MF431737_00020	MF431738_00020	MF431739_00019	MF431740_00020	MF431741_00020	MF681663_00040
group_135				hypothetical protein	38	38	1	1	349	173	524	434	AY543070_00172	AY587007_00176	AY692264_00151		HE956708_00173	HQ406778_00172	HQ665011_00178	J3_00098	KJ190157_00171	KM236244_00179	KM979354_00140	KM979355_00137	KP143763_00155	KR422353_00085	KU927497_00186	KX017521_00181	KX130863_00017	KY114934_00028	KY677846_00160	KY787212_00180	KY963424_00073	LN887948_00051	MF001363_00026	MF402939_00117	MF431730_00179	MF431731_00180	MF431732_00179	MF431733_00179	MF431734_00179	MF431735_00179	MF431736_00189	MF431737_00190	MF431738_00190	MF431739_00189	MF431740_00189	MF431741_00189	MF681663_00007
group_197				hypothetical protein	38	38	1	1	242	317	317	317	AY543070_00104	AY587007_00108	AY692264_00085	CP000917_00122	HE956708_00102	HQ406778_00104	HQ665011_00106	J3_00023	KJ190157_00103	KM236244_00109	KM979354_00078	KM979355_00074		KR422353_00156	KU927497_00116	KX017521_00111		KY114934_00100	KY677846_00053	KY787212_00111	KY963424_00143	LN887948_00121	MF001363_00095	MF402939_00051	MF431730_00113	MF431731_00114	MF431732_00113	MF431733_00113	MF431734_00113	MF431735_00113	MF431736_00116	MF431737_00116	MF431738_00116	MF431739_00115	MF431740_00116	MF431741_00116	MF681663_00125
group_41				hypothetical protein	38	38	1	1	572	275	281	280	AY543070_00033	AY587007_00034	AY692264_00033	CP000917_00035		HQ406778_00032	HQ665011_00031	J3_00133	KJ190157_00031	KM236244_00026	KM979354_00029	KM979355_00027	KP143763_00032	KR422353_00045	KU927497_00031	KX017521_00026	KX130863_00057	KY114934_00171	KY677846_00124	KY787212_00029	KY963424_00035	LN887948_00015	MF001363_00178	MF402939_00155	MF431730_00034	MF431731_00035	MF431732_00034	MF431733_00034	MF431734_00034	MF431735_00034	MF431736_00030	MF431737_00030	MF431738_00030	MF431739_00029	MF431740_00030	MF431741_00030	MF681663_00047
group_62				hypothetical protein	38	38	1	1	277	257	515	503	AY543070_00125	AY587007_00129	AY692264_00106	CP000917_00152	HE956708_00127	HQ406778_00126	HQ665011_00132	J3_00050	KJ190157_00126	KM236244_00134	KM979354_00095	KM979355_00093		KR422353_00132	KU927497_00140	KX017521_00135		KY114934_00074	KY677846_00029	KY787212_00136	KY963424_00118	LN887948_00097	MF001363_00070	MF402939_00074	MF431730_00134	MF431731_00135	MF431732_00134	MF431733_00134	MF431734_00134	MF431735_00134	MF431736_00143	MF431737_00143	MF431738_00143	MF431739_00142	MF431740_00143	MF431741_00143	MF681663_00149
group_70				hypothetical protein	38	38	1	1	575	242	245	244	AY543070_00032	AY587007_00033	AY692264_00032	CP000917_00034		HQ406778_00031	HQ665011_00030	J3_00132	KJ190157_00030	KM236244_00025	KM979354_00028	KM979355_00026	KP143763_00031	KR422353_00046	KU927497_00030	KX017521_00025	KX130863_00056	KY114934_00172	KY677846_00125	KY787212_00028	KY963424_00036	LN887948_00016	MF001363_00179	MF402939_00154	MF431730_00033	MF431731_00034	MF431732_00033	MF431733_00033	MF431734_00033	MF431735_00033	MF431736_00029	MF431737_00029	MF431738_00029	MF431739_00028	MF431740_00029	MF431741_00029	MF681663_00046
group_96				hypothetical protein	38	38	1	1	266	158	242	223	AY543070_00117	AY587007_00121	AY692264_00098	CP000917_00142	HE956708_00119	HQ406778_00119	HQ665011_00122	J3_00042	KJ190157_00118	KM236244_00125			KP143763_00100	KR422353_00141	KU927497_00131	KX017521_00126	KX130863_00124	KY114934_00084	KY677846_00038	KY787212_00127	KY963424_00126	LN887948_00106	MF001363_00079	MF402939_00066	MF431730_00127	MF431731_00128	MF431732_00127	MF431733_00127	MF431734_00127	MF431735_00127	MF431736_00133	MF431737_00133	MF431738_00133	MF431739_00132	MF431740_00133	MF431741_00133	MF681663_00140
group_111				hypothetical protein	37	37	1	1	228	206	206	206	AY543070_00091	AY587007_00094		CP000917_00105		HQ406778_00093	HQ665011_00094	J3_00005	KJ190157_00090	KM236244_00091	KM979354_00067	KM979355_00063	KP143763_00075		KU927497_00098	KX017521_00093	KX130863_00099	KY114934_00111	KY677846_00066	KY787212_00095	KY963424_00156	LN887948_00135	MF001363_00110	MF402939_00037	MF431730_00097	MF431731_00098	MF431732_00097	MF431733_00097	MF431734_00097	MF431735_00097	MF431736_00098	MF431737_00098	MF431738_00098	MF431739_00097	MF431740_00098	MF431741_00098	MF681663_00112
group_24				hypothetical protein	37	37	1	1	527	290	293	292	AY543070_00062	AY587007_00065	AY692264_00062	CP000917_00067		HQ406778_00062	HQ665011_00062	J3_00162	KJ190157_00062	KM236244_00056	KM979354_00055	KM979355_00052	KP143763_00066	KR422353_00014			KX130863_00090	KY114934_00141	KY677846_00093	KY787212_00058	KY963424_00002	LN887948_00164	MF001363_00146	MF402939_00186	MF431730_00064	MF431731_00065	MF431732_00064	MF431733_00064	MF431734_00064	MF431735_00064	MF431736_00063	MF431737_00063	MF431738_00063	MF431739_00062	MF431740_00063	MF431741_00063	MF681663_00078
group_286				hypothetical protein	37	37	1	1	306	284	362	317	AY543070_00145	AY587007_00150		CP000917_00171		HQ406778_00146	HQ665011_00151	J3_00071	KJ190157_00144	KM236244_00153	KM979354_00114		KP143763_00129	KR422353_00112	KU927497_00159	KX017521_00154	KX130863_00152	KY114934_00053	KY677846_00009	KY787212_00154	KY963424_00099	LN887948_00077	MF001363_00051	MF402939_00092	MF431730_00153	MF431731_00154	MF431732_00153	MF431733_00153	MF431734_00153	MF431735_00153	MF431736_00164	MF431737_00164	MF431738_00164	MF431739_00163	MF431740_00164	MF431741_00164	MF681663_00168
g151				hypothetical protein	37	37	1	1	586	440	548	498	AY543070_00025	AY587007_00026	AY692264_00025	CP000917_00027	HE956708_00019	HQ406778_00024	HQ665011_00023	J3_00127	KJ190157_00023	KM236244_00020	KM979354_00021	KM979355_00019	KP143763_00024	KR422353_00053	KU927497_00025	KX017521_00020	KX130863_00049	KY114934_00179	KY677846_00132	KY787212_00022	KY963424_00043		MF001363_00185	MF402939_00147	MF431730_00026	MF431731_00027	MF431732_00026	MF431733_00026	MF431734_00026	MF431735_00026	MF431736_00023	MF431737_00023	MF431738_00023	MF431739_00022	MF431740_00023	MF431741_00023	MF681663_00041
group_65				hypothetical protein	37	37	1	1	589	185	188	185	AY543070_00022	AY587007_00023	AY692264_00022	CP000917_00025		HQ406778_00021	HQ665011_00020	J3_00124	KJ190157_00020	KM236244_00018	KM979354_00018	KM979355_00018	KP143763_00021	KR422353_00056	KU927497_00023	KX017521_00018	KX130863_00046	KY114934_00180	KY677846_00135	KY787212_00020	KY963424_00046	LN887948_00022	MF001363_00187	MF402939_00144	MF431730_00023	MF431731_00024	MF431732_00023	MF431733_00023	MF431734_00023	MF431735_00023	MF431736_00021	MF431737_00021	MF431738_00021	MF431739_00020	MF431740_00021	MF431741_00021
group_110				hypothetical protein	36	36	1	1	533	281	281	281	AY543070_00056	AY587007_00059	AY692264_00056	CP000917_00058		HQ406778_00055	HQ665011_00054	J3_00155	KJ190157_00055	KM236244_00049	KM979354_00048	KM979355_00046	KP143763_00059	KR422353_00022			KX130863_00083	KY114934_00147	KY677846_00100	KY787212_00051		LN887948_00172	MF001363_00153	MF402939_00178	MF431730_00056	MF431731_00057	MF431732_00056	MF431733_00056	MF431734_00056	MF431735_00056	MF431736_00055	MF431737_00055	MF431738_00055	MF431739_00054	MF431740_00055	MF431741_00055	MF681663_00071
group_139				hypothetical protein	36	38	1.06	1	462	212	212	212	AY543070_00014	AY587007_00015	AY692264_00014	CP000917_00015	HE956708_00012	HQ406778_00013	HQ665011_00013		KJ190157_00013	KM236244_00012	KM979354_00010	KM979355_00010	KP143763_00014	KR422353_00062	KU927497_00016 KU927497_00206	KX017521_00012		KY114934_00189		KY787212_00013	KY963424_00054	LN887948_00030	MF001363_00005	MF402939_00137	MF431730_00016	MF431731_00017	MF431732_00016	MF431733_00016	MF431734_00016 MF431734_00201	MF431735_00016	MF431736_00012	MF431737_00012	MF431738_00012	MF431739_00012	MF431740_00012	MF431741_00012	MF681663_00031
lys				lysozyme	36	36	1	1	550	242	413	408	AY543070_00044	AY587007_00045	AY692264_00044	CP000917_00047	HE956708_00038		HQ665011_00043	J3_00144	KJ190157_00044	KM236244_00038	KM979354_00039	KM979355_00037		KR422353_00033	KU927497_00043	KX017521_00038		KY114934_00158	KY677846_00111	KY787212_00040		LN887948_00004	MF001363_00164	MF402939_00166	MF431730_00045	MF431731_00046	MF431732_00045	MF431733_00045	MF431734_00045	MF431735_00045	MF431736_00044	MF431737_00044	MF431738_00044	MF431739_00043	MF431740_00044	MF431741_00044	MF681663_00059
group_40				hypothetical protein	36	36	1	1	227	197	275	272	AY543070_00090	AY587007_00093		CP000917_00104	HE956708_00087	HQ406778_00092	HQ665011_00093	J3_00004	KJ190157_00089	KM236244_00090			KP143763_00074		KU927497_00097	KX017521_00092	KX130863_00098	KY114934_00112	KY677846_00067	KY787212_00094	KY963424_00157	LN887948_00136	MF001363_00111	MF402939_00036	MF431730_00096	MF431731_00097	MF431732_00096	MF431733_00096	MF431734_00096	MF431735_00096	MF431736_00097	MF431737_00097	MF431738_00097	MF431739_00096	MF431740_00097	MF431741_00097	MF681663_00111
nrdD				anaerobic ribonucleoside triphosphate reductase	34	34	1	1	270	1724	1874	1868	AY543070_00119	AY587007_00123	AY692264_00100	CP000917_00144	HE956708_00122	HQ406778_00121	HQ665011_00125	J3_00044	KJ190157_00120	KM236244_00127				KR422353_00139	KU927497_00133	KX017521_00128			KY677846_00035	KY787212_00129	KY963424_00123	LN887948_00104	MF001363_00077	MF402939_00068	MF431730_00129	MF431731_00130	MF431732_00129	MF431733_00129	MF431734_00129	MF431735_00129	MF431736_00135	MF431737_00135	MF431738_00135	MF431739_00134	MF431740_00135	MF431741_00135	MF681663_00142
group_60				hypothetical protein	34	34	1	1	209	194	200	197	AY543070_00068	AY587007_00071	AY692264_00068	CP000917_00074	HE956708_00064	HQ406778_00069	HQ665011_00068	J3_00167		KM236244_00063					KU927497_00068	KX017521_00063		KY114934_00134	KY677846_00086	KY787212_00065	KY963424_00176	LN887948_00156	MF001363_00139	MF402939_00011	MF431730_00071	MF431731_00072	MF431732_00071	MF431733_00071	MF431734_00071	MF431735_00071	MF431736_00069	MF431737_00069	MF431738_00069	MF431739_00068	MF431740_00069	MF431741_00069	MF681663_00085
group_101				hypothetical protein	33	33	1	1	535	395	419	410				CP000917_00056	HE956708_00048	HQ406778_00053	HQ665011_00052	J3_00153	KJ190157_00053	KM236244_00047			KP143763_00057		KU927497_00052	KX017521_00047	KX130863_00081	KY114934_00149	KY677846_00102	KY787212_00049	KY963424_00013	LN887948_00174	MF001363_00155	MF402939_00176	MF431730_00054	MF431731_00055	MF431732_00054	MF431733_00054	MF431734_00054	MF431735_00054	MF431736_00053	MF431737_00053	MF431738_00053	MF431739_00052	MF431740_00053	MF431741_00053	MF681663_00068
group_82				hypothetical protein	33	33	1	1	225	269	272	271	AY543070_00086	AY587007_00089		CP000917_00099	HE956708_00083	HQ406778_00088	HQ665011_00088		KJ190157_00084	KM236244_00086			KP143763_00072		KU927497_00093	KX017521_00088	KX130863_00096	KY114934_00116	KY677846_00071	KY787212_00090		LN887948_00141	MF001363_00115	MF402939_00032	MF431730_00091	MF431731_00092	MF431732_00091	MF431733_00091	MF431734_00091	MF431735_00091	MF431736_00092	MF431737_00092	MF431738_00092	MF431739_00091	MF431740_00092	MF431741_00092	MF681663_00106
group_28				hypothetical protein	32	32	1	1	366	167	245	238	AY543070_00181	AY587007_00185	AY692264_00160	CP000917_00207		HQ406778_00178	HQ665011_00186	J3_00104	KJ190157_00179	KM236244_00187	KM979354_00148	KM979355_00145	KP143763_00165	KR422353_00077	KU927497_00194	KX017521_00189	KX130863_00026		KY677846_00152	KY787212_00187		LN887948_00044	MF001363_00020		MF431730_00186	MF431731_00187	MF431732_00186	MF431733_00186			MF431736_00195	MF431737_00197	MF431738_00197	MF431739_00195	MF431740_00195	MF431741_00195	MF681663_00015
group_179				hypothetical protein	31	31	1	1	232	401	518	495	AY543070_00095	AY587007_00098				HQ406778_00096	HQ665011_00100		KJ190157_00095		KM979354_00071	KM979355_00067	KP143763_00079	KR422353_00001			KX130863_00103	KY114934_00106	KY677846_00061		KY963424_00150	LN887948_00129		MF402939_00043	MF431730_00104	MF431731_00105	MF431732_00104	MF431733_00104	MF431734_00104	MF431735_00104	MF431736_00106	MF431737_00106	MF431738_00106	MF431739_00105	MF431740_00106	MF431741_00106	MF681663_00117
group_265				hypothetical protein	31	31	1	1	248	149	218	212				CP000917_00128	HE956708_00107	HQ406778_00109	HQ665011_00111	J3_00028	KJ190157_00108	KM236244_00115				KR422353_00151	KU927497_00121	KX017521_00116			KY677846_00049	KY787212_00116	KY963424_00137	LN887948_00116	MF001363_00090	MF402939_00056	MF431730_00118	MF431731_00119	MF431732_00118	MF431733_00118	MF431734_00118	MF431735_00118	MF431736_00121	MF431737_00121	MF431738_00121	MF431739_00120	MF431740_00121	MF431741_00121	MF681663_00130
group_46				hypothetical protein	31	32	1.04	1	441	227	308	231	AY543070_00012	AY587007_00013	AY692264_00012	CP000917_00013	HE956708_00010 HE956708_00190	HQ406778_00011	HQ665011_00011		KJ190157_00011	KM236244_00011				KR422353_00064				KY114934_00191		KY787212_00011	KY963424_00056	LN887948_00032	MF001363_00007	MF402939_00135	MF431730_00014	MF431731_00015	MF431732_00014	MF431733_00014	MF431734_00014	MF431735_00014	MF431736_00010	MF431737_00010	MF431738_00010	MF431739_00010	MF431740_00010	MF431741_00010	MF681663_00030
D17				tail protein Pb4	31	31	1	1	330	1703	2084	2043	AY543070_00156	AY587007_00160	AY692264_00135	CP000917_00182		HQ406778_00157				KM236244_00164	KM979354_00125	KM979355_00122	KP143763_00140					KY114934_00043		KY787212_00165	KY963424_00088	LN887948_00066	MF001363_00041	MF402939_00102	MF431730_00164	MF431731_00165	MF431732_00164	MF431733_00164	MF431734_00164	MF431735_00164	MF431736_00174	MF431737_00175	MF431738_00175	MF431739_00174	MF431740_00174	MF431741_00174	MF681663_00179
group_209				hypothetical protein	30	30	1	1	238	443	449	443				CP000917_00119		HQ406778_00101		J3_00020	KJ190157_00100	KM236244_00106				KR422353_00159	KU927497_00113	KX017521_00108		KY114934_00103	KY677846_00056	KY787212_00108	KY963424_00146		MF001363_00098	MF402939_00048	MF431730_00110	MF431731_00111	MF431732_00110	MF431733_00110	MF431734_00110	MF431735_00110	MF431736_00113	MF431737_00113	MF431738_00113	MF431739_00112	MF431740_00113	MF431741_00113	MF681663_00122
group_105				hypothetical protein	29	29	1	1	588	233	233	233	AY543070_00023	AY587007_00024	AY692264_00023			HQ406778_00022	HQ665011_00021		KJ190157_00021	KM236244_00019			KP143763_00022	KR422353_00055	KU927497_00024	KX017521_00019	KX130863_00047		KY677846_00134		KY963424_00045		MF001363_00186	MF402939_00145	MF431730_00024	MF431731_00025	MF431732_00024	MF431733_00024	MF431734_00024	MF431735_00024	MF431736_00022	MF431737_00022	MF431738_00022	MF431739_00021	MF431740_00022	MF431741_00022
group_129				hypothetical protein	29	29	1	1	523	164	164	164	AY543070_00064	AY587007_00067	AY692264_00064	CP000917_00069	HE956708_00059	HQ406778_00064	HQ665011_00064			KM236244_00058					KU927497_00063	KX017521_00058				KY787212_00060	KY963424_00181		MF001363_00144	MF402939_00006	MF431730_00066	MF431731_00067	MF431732_00066	MF431733_00066	MF431734_00066	MF431735_00066	MF431736_00065	MF431737_00065	MF431738_00065	MF431739_00064	MF431740_00065	MF431741_00065	MF681663_00080
group_34				hypothetical protein	29	29	1	1	427	251	251	251	AY543070_00008	AY587007_00008	AY692264_00008	CP000917_00008	HE956708_00007	HQ406778_00006	HQ665011_00008		KJ190157_00007	KM236244_00007	KM979354_00006	KM979355_00006	KP143763_00007	KR422353_00068				KY114934_00194		KY787212_00006					MF431730_00007	MF431731_00007	MF431732_00007	MF431733_00007	MF431734_00007	MF431735_00007	MF431736_00007	MF431737_00007	MF431738_00007	MF431739_00007	MF431740_00007	MF431741_00007	MF681663_00024
g001_2				deoxynucleoside-5'-monophosphatase	28	28	1	1	369	359	734	720	AY543070_00182	AY587007_00186	AY692264_00161		HE956708_00181	HQ406778_00179		J3_00106		KM236244_00189	KM979354_00149	KM979355_00146	KP143763_00167	KR422353_00075	KU927497_00196		KX130863_00028		KY677846_00151			LN887948_00042	MF001363_00019		MF431730_00187	MF431731_00188	MF431732_00187	MF431733_00187			MF431736_00196	MF431737_00198	MF431738_00198	MF431739_00196	MF431740_00196	MF431741_00196	MF681663_00017
group_29				hypothetical protein	28	28	1	1	55	392	401	393	AY543070_00002	AY587007_00002	AY692264_00002	CP000917_00002	HE956708_00002	HQ406778_00002	HQ665011_00002		KJ190157_00002	KM236244_00002	KM979354_00002	KM979355_00002	KP143763_00002			KX017521_00003		KY114934_00198		KY787212_00002					MF431730_00002	MF431731_00002	MF431732_00002	MF431733_00002	MF431734_00002	MF431735_00002	MF431736_00002	MF431737_00002	MF431738_00002	MF431739_00002	MF431740_00002	MF431741_00002
g004_1				A2 protein	28	28	1	1	36	407	416	411	AY543070_00007	AY587007_00007	AY692264_00007	CP000917_00007	HE956708_00006	HQ406778_00005	HQ665011_00007		KJ190157_00006	KM236244_00006	KM979354_00005	KM979355_00005	KP143763_00006			KX017521_00007		KY114934_00195		KY787212_00005					MF431730_00006	MF431731_00006	MF431732_00006	MF431733_00006	MF431734_00006	MF431735_00006	MF431736_00006	MF431737_00006	MF431738_00006	MF431739_00006	MF431740_00006	MF431741_00006
group_95				hypothetical protein	28	28	1	1	203	221	251	226	AY543070_00065	AY587007_00068	AY692264_00065		HE956708_00060	HQ406778_00065		J3_00164	KJ190157_00065	KM236244_00059					KU927497_00064	KX017521_00059		KY114934_00138		KY787212_00061	KY963424_00180			MF402939_00007	MF431730_00067	MF431731_00068	MF431732_00067	MF431733_00067	MF431734_00067	MF431735_00067	MF431736_00066	MF431737_00066	MF431738_00066	MF431739_00065	MF431740_00066	MF431741_00066	MF681663_00081
g001_1				deoxynucleoside-5'-monophosphatase	27	27	1	1	39	665	776	733	AY543070_00001	AY587007_00001	AY692264_00001	CP000917_00001	HE956708_00001	HQ406778_00001	HQ665011_00001		KJ190157_00001	KM236244_00001	KM979354_00001	KM979355_00001	KP143763_00001			KX017521_00002		KY114934_00199		KY787212_00001					MF431730_00001	MF431731_00001	MF431732_00001	MF431733_00001	MF431734_00001	MF431735_00001	MF431736_00001	MF431737_00001	MF431738_00001	MF431739_00001	MF431740_00001	MF431741_00001
group_1				A1 protein	26	26	1	1	52	140	1760	1584	AY543070_00004	AY587007_00004	AY692264_00004	CP000917_00004		HQ406778_00003	HQ665011_00004		KJ190157_00004		KM979354_00003	KM979355_00003	KP143763_00004					KY114934_00197			KY963424_00063				MF431730_00004	MF431731_00004	MF431732_00004	MF431733_00004	MF431734_00004	MF431735_00004	MF431736_00004	MF431737_00004	MF431738_00004	MF431739_00004	MF431740_00004	MF431741_00004	MF681663_00021
group_32				hypothetical protein	26	26	1	1	372	392	401	393	AY543070_00183	AY587007_00187	AY692264_00162			HQ406778_00180		J3_00107		KM236244_00190	KM979354_00150	KM979355_00147	KP143763_00168	KR422353_00074	KU927497_00197		KX130863_00029		KY677846_00150			LN887948_00041	MF001363_00018		MF431730_00188	MF431731_00189	MF431732_00188	MF431733_00188			MF431736_00197	MF431737_00199	MF431738_00199	MF431739_00197	MF431740_00197	MF431741_00197	MF681663_00018
group_77				hypothetical protein	26	26	1	1	426	203	209	204	AY543070_00009	AY587007_00009	AY692264_00009			HQ406778_00008	HQ665011_00009		KJ190157_00008				KP143763_00008	KR422353_00067				KY114934_00193			KY963424_00059			MF402939_00132	MF431730_00008	MF431731_00008	MF431732_00008	MF431733_00008	MF431734_00008	MF431735_00008	MF431736_00008	MF431737_00008	MF431738_00008	MF431739_00008	MF431740_00008	MF431741_00008	MF681663_00025
group_8				A1 protein	26	26	1	1	374	1556	1727	1663	AY543070_00185	AY587007_00189	AY692264_00164			HQ406778_00181		J3_00108		KM236244_00192	KM979354_00151	KM979355_00148	KP143763_00170	KR422353_00072	KU927497_00199		KX130863_00031		KY677846_00149			LN887948_00039	MF001363_00016		MF431730_00190	MF431731_00191	MF431732_00190	MF431733_00190			MF431736_00199	MF431737_00201	MF431738_00201	MF431739_00199	MF431740_00199	MF431741_00199	MF681663_00020
group_138				hypothetical protein	25	25	1	1	217	353	374	354				CP000917_00086	HE956708_00070		HQ665011_00072	J3_00177	KJ190157_00071	KM236244_00072					KU927497_00078	KX017521_00073				KY787212_00075			MF001363_00130	MF402939_00018	MF431730_00078	MF431731_00079	MF431732_00078	MF431733_00078	MF431734_00078	MF431735_00078	MF431736_00078	MF431737_00078	MF431738_00078	MF431739_00077	MF431740_00078	MF431741_00078	MF681663_00093
group_15				hypothetical protein	25	32	1.28	1	438	233	1016	870	AY543070_00011 AY543070_00192	AY587007_00011 AY587007_00196 AY587007_00012 AY587007_00197	AY692264_00011	CP000917_00010	HE956708_00009	HQ406778_00010	HQ665011_00010		KJ190157_00010	KM236244_00009			KP143763_00011	KR422353_00065 KR422353_00066	KU927497_00014	KX017521_00010				KY787212_00008	KY963424_00057		MF001363_00010	MF402939_00133	MF431730_00012	MF431731_00013 MF431731_00012	MF431732_00012	MF431733_00012	MF431734_00012 MF431734_00197	MF431735_00012							MF681663_00027
group_151				putative dihydrofolate reductase	25	25	1	1	262	533	533	533	AY543070_00113	AY587007_00117	AY692264_00094			HQ406778_00115	HQ665011_00118		KJ190157_00114		KM979354_00087	KM979355_00083	KP143763_00096	KR422353_00145			KX130863_00120	KY114934_00088	KY677846_00042		KY963424_00129	LN887948_00109		MF402939_00063	MF431730_00124	MF431731_00125	MF431732_00124	MF431733_00124	MF431734_00124	MF431735_00124
g141				portal protein	25	25	1	1	348	455	1226	1185	AY543070_00171	AY587007_00175	AY692264_00150	CP000917_00199	HE956708_00172		HQ665011_00177	J3_00097	KJ190157_00170	KM236244_00178			KP143763_00154		KU927497_00185	KX017521_00180	KX130863_00016	KY114934_00029		KY787212_00179		LN887948_00052	MF001363_00027								MF431736_00188	MF431737_00189	MF431738_00189	MF431739_00188	MF431740_00188	MF431741_00188
group_69				hypothetical protein	25	25	1	1	279	389	398	392	AY543070_00127	AY587007_00131	AY692264_00108			HQ406778_00128	HQ665011_00134		KJ190157_00128		KM979354_00097	KM979355_00095	KP143763_00108	KR422353_00130			KX130863_00132	KY114934_00072	KY677846_00027		KY963424_00116	LN887948_00095		MF402939_00076	MF431730_00136	MF431731_00137	MF431732_00136	MF431733_00136	MF431734_00136	MF431735_00136
group_106				hypothetical protein	24	24	1	1	581	371	371	371	AY543070_00027	AY587007_00028	AY692264_00027			HQ406778_00026	HQ665011_00025		KJ190157_00025		KM979354_00023	KM979355_00021	KP143763_00026	KR422353_00051			KX130863_00051	KY114934_00177	KY677846_00130		KY963424_00041	LN887948_00020		MF402939_00149	MF431730_00028	MF431731_00029	MF431732_00028	MF431733_00028	MF431734_00028	MF431735_00028
group_107				hypothetical protein	24	24	1	1	560	245	245	245	AY543070_00040	AY587007_00041	AY692264_00040			HQ406778_00038	HQ665011_00038		KJ190157_00039		KM979354_00035	KM979355_00033	KP143763_00039	KR422353_00038			KX130863_00063	KY114934_00164	KY677846_00116		KY963424_00028	LN887948_00008		MF402939_00162	MF431730_00040	MF431731_00041	MF431732_00040	MF431733_00040	MF431734_00040	MF431735_00040
group_112				hypothetical protein	24	24	1	1	247	221	236	234	AY543070_00108	AY587007_00112	AY692264_00089			HQ406778_00108	HQ665011_00110		KJ190157_00107		KM979354_00082	KM979355_00078	KP143763_00091	KR422353_00152			KX130863_00115	KY114934_00096			KY963424_00139	LN887948_00117		MF402939_00055	MF431730_00117	MF431731_00118	MF431732_00117	MF431733_00117	MF431734_00117	MF431735_00117
group_131				Orf26	24	24	1	1	221	347	347	347	AY543070_00080	AY587007_00083	AY692264_00080			HQ406778_00080	HQ665011_00079		KJ190157_00079		KM979354_00065	KM979355_00061	KP143763_00067				KX130863_00091		KY677846_00076		KY963424_00167	LN887948_00147		MF402939_00026	MF431730_00085	MF431731_00086	MF431732_00085	MF431733_00085	MF431734_00085	MF431735_00085							MF681663_00101
group_176				hypothetical protein	24	24	1	1	576	326	326	326	AY543070_00031	AY587007_00032	AY692264_00031			HQ406778_00030	HQ665011_00029		KJ190157_00029		KM979354_00027	KM979355_00025	KP143763_00030	KR422353_00047			KX130863_00055	KY114934_00173	KY677846_00126		KY963424_00037	LN887948_00017		MF402939_00153	MF431730_00032	MF431731_00033	MF431732_00032	MF431733_00032	MF431734_00032	MF431735_00032
group_195				hypothetical protein	24	24	1	1	578	200	200	200	AY543070_00029	AY587007_00030	AY692264_00029			HQ406778_00028	HQ665011_00027		KJ190157_00027		KM979354_00025	KM979355_00023	KP143763_00028	KR422353_00049			KX130863_00053	KY114934_00175	KY677846_00128		KY963424_00039	LN887948_00018		MF402939_00151	MF431730_00030	MF431731_00031	MF431732_00030	MF431733_00030	MF431734_00030	MF431735_00030
group_280				hypothetical protein	24	24	1	1	231	167	167	167	AY543070_00092	AY587007_00095				HQ406778_00094	HQ665011_00095		KJ190157_00091		KM979354_00068	KM979355_00064	KP143763_00076				KX130863_00100	KY114934_00110	KY677846_00065		KY963424_00155	LN887948_00134		MF402939_00038	MF431730_00098	MF431731_00099	MF431732_00098	MF431733_00098	MF431734_00098	MF431735_00098							MF681663_00113
group_68				hypothetical protein	24	24	1	1	532	179	395	342	AY543070_00057	AY587007_00060	AY692264_00057	CP000917_00060	HE956708_00051	HQ406778_00056	HQ665011_00055		KJ190157_00056		KM979354_00049	KM979355_00047		KR422353_00021				KY114934_00146	KY677846_00099			LN887948_00171		MF402939_00179	MF431730_00057	MF431731_00058	MF431732_00057	MF431733_00057	MF431734_00057	MF431735_00057							MF681663_00072
group_103				hypothetical protein	23	23	1	1	473	194	203	196	AY543070_00018	AY587007_00019	AY692264_00018			HQ406778_00017	HQ665011_00017	J3_00119	KJ190157_00015	KM236244_00014				KR422353_00059				KY114934_00184	KY677846_00139	KY787212_00016	KY963424_00050	LN887948_00027		MF402939_00140	MF431730_00019	MF431731_00020	MF431732_00019	MF431733_00019	MF431734_00019	MF431735_00019							MF681663_00035
group_115				hypothetical protein	23	23	1	1	360	191	194	193	AY543070_00180	AY587007_00184	AY692264_00159						KJ190157_00178		KM979354_00147	KM979355_00144	KP143763_00164	KR422353_00078			KX130863_00025	KY114934_00019	KY677846_00153		KY963424_00067	LN887948_00045		MF402939_00124	MF431730_00185	MF431731_00186	MF431732_00185	MF431733_00185	MF431734_00185	MF431735_00185							MF681663_00014
group_127				hypothetical protein	23	23	1	1	543	401	698	685	AY543070_00050	AY587007_00053	AY692264_00050	CP000917_00052	HE956708_00045		HQ665011_00048		KJ190157_00049	KM236244_00043					KU927497_00048	KX017521_00043			KY677846_00106	KY787212_00045		LN887948_00178	MF001363_00159	MF402939_00172	MF431730_00050	MF431731_00051	MF431732_00050	MF431733_00050	MF431734_00050	MF431735_00050							MF681663_00064
group_146				putative serine/threonine protein phosphatase	23	23	1	1	563	518	521	520	AY543070_00038	AY587007_00039	AY692264_00038			HQ406778_00036					KM979354_00033	KM979355_00031	KP143763_00037				KX130863_00061				KY963424_00030				MF431730_00038	MF431731_00039	MF431732_00038	MF431733_00038	MF431734_00038	MF431735_00038	MF431736_00036	MF431737_00036	MF431738_00036	MF431739_00035	MF431740_00036	MF431741_00036
group_175				hypothetical protein	23	23	1	1	577	146	146	146	AY543070_00030	AY587007_00031	AY692264_00030			HQ406778_00029	HQ665011_00028		KJ190157_00028		KM979354_00026	KM979355_00024	KP143763_00029	KR422353_00048			KX130863_00054	KY114934_00174	KY677846_00127		KY963424_00038			MF402939_00152	MF431730_00031	MF431731_00032	MF431732_00031	MF431733_00031	MF431734_00031	MF431735_00031
group_81				hypothetical protein	23	23	1	1	539	344	398	347	AY543070_00051	AY587007_00054	AY692264_00051			HQ406778_00050	HQ665011_00049		KJ190157_00050		KM979354_00045	KM979355_00043		KR422353_00026				KY114934_00152	KY677846_00105		KY963424_00016	LN887948_00177		MF402939_00173	MF431730_00051	MF431731_00052	MF431732_00051	MF431733_00051	MF431734_00051	MF431735_00051
group_145				hypothetical protein	22	22	1	1	582	203	203	203	AY543070_00026	AY587007_00027	AY692264_00026	CP000917_00028		HQ406778_00025	HQ665011_00024		KJ190157_00024		KM979354_00022	KM979355_00020	KP143763_00025	KR422353_00052			KX130863_00050	KY114934_00178	KY677846_00131					MF402939_00148	MF431730_00027	MF431731_00028	MF431732_00027	MF431733_00027	MF431734_00027	MF431735_00027
group_163				hypothetical protein	22	26	1.19	1	457	146	149	148				CP000917_00014			HQ665011_00012	J3_00115	KJ190157_00012				KP143763_00013	KR422353_00063						KY787212_00012			MF001363_00006	MF402939_00136	MF431730_00015	MF431731_00016	MF431732_00015	MF431733_00015	MF431734_00015	MF431735_00015	MF431736_00011	MF431737_00011	MF431738_00011 MF431738_00208	MF431739_00011 MF431739_00206	MF431740_00011 MF431740_00206	MF431741_00011 MF431741_00206
group_169				hypothetical protein	22	22	1	1	559	377	434	388				CP000917_00043		HQ406778_00039	HQ665011_00039		KJ190157_00040	KM236244_00034			KP143763_00040	KR422353_00037	KU927497_00039	KX017521_00034	KX130863_00064		KY677846_00115		KY963424_00027		MF001363_00169		MF431730_00041	MF431731_00042	MF431732_00041	MF431733_00041	MF431734_00041	MF431735_00041							MF681663_00055
group_122				hypothetical protein	21	21	1	1	219	164	167	166	AY543070_00077	AY587007_00080	AY692264_00077			HQ406778_00076	HQ665011_00075		KJ190157_00075									KY114934_00127	KY677846_00081		KY963424_00171	LN887948_00151		MF402939_00022	MF431730_00082	MF431731_00083	MF431732_00082	MF431733_00082	MF431734_00082	MF431735_00082							MF681663_00097
group_147				hypothetical protein	21	21	1	1	537	284	284	284	AY543070_00052	AY587007_00055	AY692264_00052			HQ406778_00051	HQ665011_00050		KJ190157_00051			KM979355_00044		KR422353_00025				KY114934_00151	KY677846_00104		KY963424_00015	LN887948_00176		MF402939_00174	MF431730_00052	MF431731_00053	MF431732_00052	MF431733_00052	MF431734_00052	MF431735_00052
group_214				hypothetical protein	21	21	1	1	119	194	200	198								J3_00061		KM236244_00144	KM979354_00105	KM979355_00103	KP143763_00117		KU927497_00150	KX017521_00145							MF001363_00060		MF431730_00144	MF431731_00145	MF431732_00144	MF431733_00144	MF431734_00144	MF431735_00144	MF431736_00154	MF431737_00154	MF431738_00154	MF431739_00153	MF431740_00154	MF431741_00154	MF681663_00159
thy				putative thymidylate synthase	21	21	1	1	261	839	839	839	AY543070_00112	AY587007_00116	AY692264_00093		HE956708_00113				KJ190157_00113		KM979354_00086	KM979355_00082	KP143763_00095	KR422353_00146			KX130863_00119		KY677846_00043		KY963424_00130	LN887948_00110		MF402939_00062	MF431730_00123	MF431731_00124	MF431732_00123	MF431733_00123	MF431734_00123	MF431735_00123
group_401				hypothetical protein	21	21	1	1	224	185	185	185	AY543070_00082	AY587007_00085				HQ406778_00084	HQ665011_00083		KJ190157_00081				KP143763_00069				KX130863_00093		KY677846_00074		KY963424_00165	LN887948_00145		MF402939_00028	MF431730_00087	MF431731_00088	MF431732_00087	MF431733_00087	MF431734_00087	MF431735_00087							MF681663_00103
group_93				hypothetical protein	21	21	1	1	536	296	329	301	AY543070_00053	AY587007_00056	AY692264_00053			HQ406778_00052	HQ665011_00051		KJ190157_00052					KR422353_00024				KY114934_00150	KY677846_00103		KY963424_00014	LN887948_00175		MF402939_00175	MF431730_00053	MF431731_00054	MF431732_00053	MF431733_00053	MF431734_00053	MF431735_00053
group_180				hypothetical protein	20	20	1	1	233	599	989	963	AY543070_00096	AY587007_00100				HQ406778_00097			KJ190157_00096	KM236244_00101					KU927497_00108	KX017521_00103			KY677846_00060		KY963424_00149	LN887948_00128		MF402939_00044	MF431730_00105	MF431731_00106	MF431732_00105	MF431733_00105	MF431734_00105	MF431735_00105							MF681663_00118
group_182				hypothetical protein	20	20	1	1	234	416	428	417	AY543070_00097	AY587007_00101				HQ406778_00098			KJ190157_00097	KM236244_00102					KU927497_00109	KX017521_00104			KY677846_00059		KY963424_00148	LN887948_00127		MF402939_00045	MF431730_00106	MF431731_00107	MF431732_00106	MF431733_00106	MF431734_00106	MF431735_00106							MF681663_00119
group_212				hypothetical protein	20	20	1	1	230	167	185	179							HQ665011_00097							KR422353_00004	KU927497_00102	KX017521_00097					KY963424_00153	LN887948_00132		MF402939_00040	MF431730_00100	MF431731_00101	MF431732_00100	MF431733_00100	MF431734_00100	MF431735_00100	MF431736_00102	MF431737_00102	MF431738_00102	MF431739_00101	MF431740_00102	MF431741_00102
group_363				hypothetical protein	20	20	1	1	218	317	317	317									KJ190157_00073	KM236244_00074					KU927497_00080	KX017521_00075				KY787212_00077			MF001363_00128	MF402939_00020	MF431730_00080	MF431731_00081	MF431732_00080	MF431733_00080	MF431734_00080	MF431735_00080	MF431736_00080	MF431737_00080	MF431738_00080	MF431739_00079	MF431740_00080	MF431741_00080	MF681663_00095
group_90				A2 protein	20	20	1	1	377	407	416	412						HQ406778_00183		J3_00110		KM236244_00194	KM979354_00153	KM979355_00150	KP143763_00172		KU927497_00201		KX130863_00033		KY677846_00147			LN887948_00037	MF001363_00014		MF431730_00192	MF431731_00193	MF431732_00192	MF431733_00192			MF431736_00201	MF431737_00203	MF431738_00203		MF431740_00201	MF431741_00201
group_117				putative A1 protein precursor	19	19	1	1	49	197	197	197	AY543070_00006	AY587007_00006	AY692264_00006			HQ406778_00004	HQ665011_00006		KJ190157_00005		KM979354_00004	KM979355_00004	KP143763_00005					KY114934_00196			KY963424_00062				MF431730_00005	MF431731_00005	MF431732_00005	MF431733_00005	MF431734_00005	MF431735_00005
group_173				hypothetical protein	19	19	1	1	587	290	290	290	AY543070_00024	AY587007_00025	AY692264_00024			HQ406778_00023	HQ665011_00022		KJ190157_00022				KP143763_00023	KR422353_00054			KX130863_00048		KY677846_00133		KY963424_00044			MF402939_00146	MF431730_00025	MF431731_00026	MF431732_00025	MF431733_00025	MF431734_00025	MF431735_00025
PHI92_gene_038				Phi92_gp038	19	19	1	1	134	650	851	830				CP000917_00149			HQ665011_00129	J3_00048		KM236244_00131					KU927497_00137	KX017521_00132		KY114934_00077	KY677846_00031	KY787212_00133	KY963424_00119		MF001363_00073								MF431736_00140	MF431737_00140	MF431738_00140	MF431739_00139	MF431740_00140	MF431741_00140	MF681663_00146
group_26				putative Sir2-like protein	19	19	1	1	276	215	839	793	AY543070_00122	AY587007_00126	AY692264_00103	CP000917_00148	HE956708_00124	HQ406778_00125			KJ190157_00124			KM979355_00091		KR422353_00135								LN887948_00100		MF402939_00072	MF431730_00132	MF431731_00133	MF431732_00132	MF431733_00132	MF431734_00132	MF431735_00132
group_272				receptor-blocking protein	19	19	1	1	356	266	266	266						HQ406778_00176	HQ665011_00183				KM979354_00144	KM979355_00141		KR422353_00081			KX130863_00022	KY114934_00023	KY677846_00156		KY963424_00069			MF402939_00121	MF431730_00183	MF431731_00184	MF431732_00183	MF431733_00183	MF431734_00183	MF431735_00183							MF681663_00011
group_79				hypothetical protein	19	19	1	1	63	203	209	205	AY543070_00190	AY587007_00194				HQ406778_00186		J3_00112					KP143763_00174				KX130863_00035	KY114934_00010	KY677846_00145			LN887948_00035			MF431730_00194	MF431731_00195	MF431732_00194	MF431733_00194			MF431736_00203	MF431737_00205	MF431738_00205	MF431739_00203	MF431740_00203	MF431741_00203
group_100				hypothetical protein	18	18	1	1	359	128	191	132	AY543070_00178	AY587007_00182	AY692264_00157		HE956708_00178	HQ406778_00177	HQ665011_00184		KJ190157_00176		KM979354_00145	KM979355_00142		KR422353_00080			KX130863_00023	KY114934_00022	KY677846_00155					MF402939_00122								MF431737_00195	MF431738_00195				MF681663_00012
group_123				hypothetical protein	18	18	1	1	287	248	275	252	AY543070_00132	AY587007_00136	AY692264_00113			HQ406778_00133	HQ665011_00139		KJ190157_00132		KM979354_00101	KM979355_00099							KY677846_00023					MF402939_00080	MF431730_00140	MF431731_00141	MF431732_00140	MF431733_00140	MF431734_00140	MF431735_00140
group_204				hypothetical protein	18	18	1	1	189	224	224	224				CP000917_00098	HE956708_00082	HQ406778_00087	HQ665011_00087	J3_00189		KM236244_00085					KU927497_00092	KX017521_00087				KY787212_00089	KY963424_00162	LN887948_00142	MF001363_00116		MF431730_00090	MF431731_00091	MF431732_00090	MF431733_00090	MF431734_00090	MF431735_00090
g125				phage tail fibers	17	17	1	1	323	2642	3350	3225						HQ406778_00155		J3_00081		KM236244_00162	KM979354_00123	KM979355_00120			KU927497_00169	KX017521_00164					KY963424_00090				MF431730_00162	MF431731_00163	MF431732_00162	MF431733_00162	MF431734_00162	MF431735_00162							MF681663_00177
group_178				hypothetical protein	17	17	1	1	498	122	122	122	AY543070_00037	AY587007_00038	AY692264_00037						KJ190157_00035		KM979354_00032	KM979355_00030	KP143763_00036						KY677846_00120		KY963424_00031				MF431730_00037	MF431731_00038	MF431732_00037	MF431733_00037	MF431734_00037	MF431735_00037
group_189				hypothetical protein	17	17	1	1	540	680	680	680						HQ406778_00049		J3_00149			KM979354_00044	KM979355_00042	KP143763_00052	KR422353_00027			KX130863_00076	KY114934_00153			KY963424_00017										MF431736_00049	MF431737_00049	MF431738_00049	MF431739_00048	MF431740_00049	MF431741_00049
group_213				hypothetical protein	17	17	1	1	173	188	188	188							HQ665011_00098		KJ190157_00093					KR422353_00003				KY114934_00108	KY677846_00063		KY963424_00152	LN887948_00131		MF402939_00041	MF431730_00101	MF431731_00102	MF431732_00101	MF431733_00101	MF431734_00101	MF431735_00101							MF681663_00115
group_235				thymidylate synthase	17	17	1	1	255	854	854	854				CP000917_00135		HQ406778_00114	HQ665011_00117	J3_00035		KM236244_00121					KU927497_00127	KX017521_00122				KY787212_00122			MF001363_00084								MF431736_00128	MF431737_00128	MF431738_00128	MF431739_00127	MF431740_00128	MF431741_00128	MF681663_00136
group_254				hypothetical protein	17	17	1	1	129	170	182	181	AY543070_00124	AY587007_00128	AY692264_00105					J3_00049	KJ190157_00125			KM979355_00092		KR422353_00134				KY114934_00075	KY677846_00030			LN887948_00098		MF402939_00073	MF431730_00133	MF431731_00134	MF431732_00133		MF431734_00133	MF431735_00133
group_67				hypothetical protein	17	17	1	1	528	245	395	362				CP000917_00059				J3_00156		KM236244_00050			KP143763_00060		KU927497_00055	KX017521_00050	KX130863_00084			KY787212_00052	KY963424_00010		MF001363_00152								MF431736_00056	MF431737_00056	MF431738_00056	MF431739_00055	MF431740_00056	MF431741_00056
nrdA				putative aerobic ribonucleoside diphosphate reductase, large subunit	17	17	1	1	145	365	2438	2313	AY543070_00116	AY587007_00120	AY692264_00097	CP000917_00141					KJ190157_00117		KM979354_00090	KM979355_00086		KR422353_00142								LN887948_00107		MF402939_00065	MF431730_00126	MF431731_00127	MF431732_00126	MF431733_00126	MF431734_00126	MF431735_00126
group_171				receptor-binding protein	16	16	1	1	88	890	1787	1726				CP000917_00202		HQ406778_00175		J3_00101		KM236244_00182					KU927497_00189	KX017521_00184				KY787212_00183			MF001363_00023	MF402939_00120							MF431736_00192	MF431737_00193	MF431738_00193	MF431739_00192	MF431740_00192	MF431741_00192
group_190				hypothetical protein	16	16	1	1	512	293	296	294				CP000917_00055				J3_00152		KM236244_00046			KP143763_00056		KU927497_00051	KX017521_00046	KX130863_00080			KY787212_00048			MF001363_00156								MF431736_00052	MF431737_00052	MF431738_00052	MF431739_00051	MF431740_00052	MF431741_00052	MF681663_00067
group_294				hypothetical protein	16	16	1	1	510	341	347	344				CP000917_00053				J3_00150		KM236244_00044			KP143763_00054		KU927497_00049	KX017521_00044	KX130863_00078			KY787212_00046			MF001363_00158								MF431736_00050	MF431737_00050	MF431738_00050	MF431739_00049	MF431740_00050	MF431741_00050	MF681663_00065
group_300				hypothetical protein	16	16	1	1	127	185	185	185				CP000917_00151	HE956708_00126		HQ665011_00131			KM236244_00133				KR422353_00133	KU927497_00139	KX017521_00134				KY787212_00135			MF001363_00071								MF431736_00142	MF431737_00142	MF431738_00142	MF431739_00141	MF431740_00142	MF431741_00142	MF681663_00148
group_38				hypothetical protein	16	16	1	1	61	251	251	251											KM979354_00154	KM979355_00151						KY114934_00011				LN887948_00036		MF402939_00131	MF431730_00193		MF431732_00193	MF431733_00193	MF431734_00192	MF431735_00192	MF431736_00202	MF431737_00204	MF431738_00204	MF431739_00202	MF431740_00202	MF431741_00202
group_412				hypothetical protein	16	16	1	1	509	284	284	284				CP000917_00054				J3_00151		KM236244_00045			KP143763_00055		KU927497_00050	KX017521_00045	KX130863_00079			KY787212_00047			MF001363_00157								MF431736_00051	MF431737_00051	MF431738_00051	MF431739_00050	MF431740_00051	MF431741_00051	MF681663_00066
group_158				hypothetical protein	15	15	1	1	436	494	494	494				CP000917_00012						KM236244_00010			KP143763_00012		KU927497_00015	KX017521_00011				KY787212_00010				MF402939_00134	MF431730_00013	MF431731_00014	MF431732_00013	MF431733_00013	MF431734_00013	MF431735_00013							MF681663_00029
group_193			g141	portal protein	15	15	1	1	346	209	1217	1149						HQ406778_00171					KM979354_00139	KM979355_00136		KR422353_00086					KY677846_00161		KY963424_00074			MF402939_00116	MF431730_00178	MF431731_00179	MF431732_00178	MF431733_00178	MF431734_00178	MF431735_00178							MF681663_00006
group_234				hypothetical protein	15	15	1	1	525	203	206	205				CP000917_00066		HQ406778_00061	HQ665011_00061							KR422353_00015							KY963424_00003	LN887948_00165		MF402939_00185	MF431730_00063	MF431731_00064	MF431732_00063	MF431733_00063	MF431734_00063	MF431735_00063
group_261				hypothetical protein	15	15	1	1	529	185	185	185				CP000917_00061				J3_00157		KM236244_00051					KU927497_00056	KX017521_00051				KY787212_00053	KY963424_00009		MF001363_00151								MF431736_00057	MF431737_00057	MF431738_00057	MF431739_00056	MF431740_00057	MF431741_00057	MF681663_00073
group_275				hypothetical protein	15	15	1	1	139	359	359	359								J3_00046						KR422353_00138					KY677846_00034						MF431730_00130	MF431731_00131	MF431732_00130	MF431733_00130	MF431734_00130	MF431735_00130	MF431736_00137	MF431737_00137	MF431738_00137	MF431739_00136	MF431740_00137	MF431741_00137
group_298				hypothetical protein	15	15	1	1	161	200	212	211				CP000917_00127	HE956708_00106			J3_00027		KM236244_00113					KU927497_00120	KX017521_00115				KY787212_00115			MF001363_00091								MF431736_00120	MF431737_00120	MF431738_00120	MF431739_00119	MF431740_00120	MF431741_00120	MF681663_00129
group_299				hypothetical protein	15	15	1	1	273	281	281	281				CP000917_00145		HQ406778_00122				KM236244_00128			KP143763_00104		KU927497_00134	KX017521_00129	KX130863_00128	KY114934_00080		KY787212_00130	KY963424_00122		MF001363_00076	MF402939_00069													MF681663_00143
group_339				hypothetical protein	15	15	1	1	259	269	269	269				CP000917_00132				J3_00032		KM236244_00119					KU927497_00125	KX017521_00120				KY787212_00120			MF001363_00086								MF431736_00125	MF431737_00125	MF431738_00125	MF431739_00124	MF431740_00125	MF431741_00125	MF681663_00134
group_355				hypothetical protein	15	15	1	1	517	194	194	194							HQ665011_00058		KJ190157_00059					KR422353_00018					KY677846_00096		KY963424_00006	LN887948_00168		MF402939_00182	MF431730_00060	MF431731_00061	MF431732_00060	MF431733_00060	MF431734_00060	MF431735_00060
group_415				hypothetical protein	15	15	1	1	237	200	200	200				CP000917_00117				J3_00017		KM236244_00104			KP143763_00081		KU927497_00111	KX017521_00106	KX130863_00105			KY787212_00106			MF001363_00100								MF431736_00111	MF431737_00111	MF431738_00111	MF431739_00110	MF431740_00111	MF431741_00111
orf033				putative serine/threonine protein phosphatase	14	14	1	1	566	365	590	568				CP000917_00039			HQ665011_00035	J3_00137	KJ190157_00036	KM236244_00030				KR422353_00041	KU927497_00035	KX017521_00030		KY114934_00167		KY787212_00033		LN887948_00011	MF001363_00174	MF402939_00159													MF681663_00051
group_203				hypothetical protein	14	14	1	1	530	293	314	303				CP000917_00062			HQ665011_00056	J3_00158						KR422353_00020	KU927497_00057	KX017521_00052			KY677846_00098	KY787212_00054	KY963424_00008	LN887948_00170	MF001363_00150														MF681663_00074
orf158				receptor-binding tail protein	14	14	1	1	355	1757	1757	1757							HQ665011_00182							KR422353_00082			KX130863_00021	KY114934_00024	KY677846_00157		KY963424_00070				MF431730_00182	MF431731_00183	MF431732_00182	MF431733_00182	MF431734_00182	MF431735_00182							MF681663_00010
group_263				hypothetical protein	14	14	1	1	216	164	164	164				CP000917_00089	HE956708_00073			J3_00180		KM236244_00076					KU927497_00082	KX017521_00077				KY787212_00079			MF001363_00126								MF431736_00082	MF431737_00082	MF431738_00082	MF431739_00081	MF431740_00082	MF431741_00082
group_266				putative dihydrofolate reductase	14	14	1	1	147	410	530	519				CP000917_00136				J3_00036		KM236244_00122					KU927497_00128	KX017521_00123				KY787212_00123			MF001363_00083								MF431736_00129	MF431737_00129	MF431738_00129	MF431739_00128	MF431740_00129	MF431741_00129	MF681663_00137
group_293				hypothetical protein	14	14	1	1	585	350	383	380				CP000917_00030				J3_00128		KM236244_00021					KU927497_00026	KX017521_00021				KY787212_00024			MF001363_00183								MF431736_00025	MF431737_00025	MF431738_00025	MF431739_00024	MF431740_00025	MF431741_00025	MF681663_00042
group_331				hypothetical protein	14	14	1	1	573	200	200	200				CP000917_00032				J3_00130		KM236244_00023					KU927497_00028	KX017521_00023				KY787212_00026			MF001363_00181								MF431736_00027	MF431737_00027	MF431738_00027	MF431739_00026	MF431740_00027	MF431741_00027	MF681663_00044
group_332				hypothetical protein	14	14	1	1	574	332	332	332				CP000917_00033				J3_00131		KM236244_00024					KU927497_00029	KX017521_00024				KY787212_00027			MF001363_00180								MF431736_00028	MF431737_00028	MF431738_00028	MF431739_00027	MF431740_00028	MF431741_00028	MF681663_00045
group_337				nicotinamide mononucleotide transporter	14	14	1	1	168	677	677	677				CP000917_00114	HE956708_00094			J3_00014		KM236244_00099					KU927497_00106	KX017521_00101				KY787212_00103			MF001363_00103								MF431736_00108	MF431737_00108	MF431738_00108	MF431739_00107	MF431740_00108	MF431741_00108
group_338				nicotinamide-nucleotide adenylyltransferase	14	14	1	1	169	1055	1055	1055				CP000917_00115	HE956708_00095			J3_00015		KM236244_00100					KU927497_00107	KX017521_00102				KY787212_00104			MF001363_00102								MF431736_00109	MF431737_00109	MF431738_00109	MF431739_00108	MF431740_00109	MF431741_00109
group_343				hypothetical protein	14	14	1	1	280	395	395	395				CP000917_00154				J3_00052		KM236244_00136					KU927497_00142	KX017521_00137				KY787212_00138			MF001363_00068								MF431736_00145	MF431737_00145	MF431738_00145	MF431739_00144	MF431740_00145	MF431741_00145	MF681663_00151
group_74			nrdA	putative aerobic ribonucleoside diphosphate reductase, large subunit	14	14	1	1	265	1229	4373	2570				CP000917_00140		HQ406778_00118				KM236244_00124			KP143763_00099		KU927497_00130	KX017521_00125	KX130863_00123	KY114934_00085		KY787212_00126	KY963424_00127		MF001363_00080														MF681663_00139
group_205				hypothetical protein	13	13	1	1	275	194	194	194				CP000917_00147		HQ406778_00124	HQ665011_00128		KJ190157_00123	KM236244_00130					KU927497_00136	KX017521_00131		KY114934_00078	KY677846_00032	KY787212_00132	KY963424_00120		MF001363_00074														MF681663_00145
group_264				hypothetical protein	13	13	1	1	177	122	143	123				CP000917_00106				J3_00006		KM236244_00092					KU927497_00099	KX017521_00094				KY787212_00096			MF001363_00109								MF431736_00099	MF431737_00099	MF431738_00099	MF431739_00098	MF431740_00099	MF431741_00099
group_267				hypothetical protein	13	13	1	1	126	182	182	182				CP000917_00150	HE956708_00125		HQ665011_00130			KM236244_00132										KY787212_00134			MF001363_00072								MF431736_00141	MF431737_00141	MF431738_00141	MF431739_00140	MF431740_00141	MF431741_00141	MF681663_00147
group_302				hypothetical protein	13	13	1	1	253	281	281	281						HQ406778_00113			KJ190157_00112					KR422353_00147				KY114934_00091				LN887948_00111			MF431730_00122	MF431731_00123	MF431732_00122	MF431733_00122	MF431734_00122	MF431735_00122
group_304				hypothetical protein	13	13	1	1	561	368	368	368								J3_00139		KM236244_00032					KU927497_00037	KX017521_00032				KY787212_00035			MF001363_00171								MF431736_00037	MF431737_00037	MF431738_00037	MF431739_00036	MF431740_00037	MF431741_00037	MF681663_00053
group_417				receptor-blocking protein	13	13	1	1	362	266	269	266				CP000917_00204				J3_00102		KM236244_00183					KU927497_00190	KX017521_00185				KY787212_00184			MF001363_00022								MF431736_00193	MF431737_00194	MF431738_00194	MF431739_00193	MF431740_00193	MF431741_00193
group_141				hypothetical protein	12	12	1	1	406	212	212	212	AY543070_00195		AY692264_00174			HQ406778_00191							KP143763_00180				KX130863_00040	KY114934_00006							MF431730_00202	MF431731_00204	MF431732_00202	MF431733_00202		MF431735_00201	MF431736_00207
group_210				hypothetical protein	12	12	1	1	320	251	269	265						HQ406778_00153				KM236244_00160					KU927497_00166	KX017521_00161					KY963424_00092				MF431730_00160	MF431731_00161	MF431732_00160	MF431733_00160	MF431734_00160	MF431735_00160
37				putative phage tail protein	12	12	1	1	321	887	2090	1887						HQ406778_00154				KM236244_00161					KU927497_00168	KX017521_00163					KY963424_00091				MF431730_00161	MF431731_00162	MF431732_00161	MF431733_00161	MF431734_00161	MF431735_00161
group_233				hypothetical protein	12	12	1	1	480	386	725	696				CP000917_00022		HQ406778_00018		J3_00121										KY114934_00182				LN887948_00024									MF431736_00018	MF431737_00018	MF431738_00018	MF431739_00017	MF431740_00018	MF431741_00018
group_237				hypothetical protein	12	14	1.17	1	21	239	239	239					HE956708_00014 HE956708_00194								KP143763_00017		KU927497_00019 KU927497_00209	KX017521_00015	KX130863_00042						MF001363_00001								MF431736_00016	MF431737_00016	MF431738_00016	MF431739_00016	MF431740_00016	MF431741_00016
group_262				hypothetical protein	12	12	1	1	213	218	218	218				CP000917_00082				J3_00174		KM236244_00069					KU927497_00075	KX017521_00070				KY787212_00072											MF431736_00075	MF431737_00075	MF431738_00075	MF431739_00074	MF431740_00075	MF431741_00075
group_270				hypothetical protein	12	12	1	1	516	161	161	161						HQ406778_00057					KM979354_00052	KM979355_00050	KP143763_00062				KX130863_00086	KY114934_00145													MF431736_00059	MF431737_00059	MF431738_00059	MF431739_00058	MF431740_00059	MF431741_00059
group_323				gp15	12	12	1	1	5	197	200	198				CP000917_00017											KU927497_00018	KX017521_00014				KY787212_00015			MF001363_00002								MF431736_00015	MF431737_00015	MF431738_00015	MF431739_00015	MF431740_00015	MF431741_00015	MF681663_00034
group_336				hyphothetical protein	12	12	1	1	167	296	296	296				CP000917_00113				J3_00013		KM236244_00098					KU927497_00105	KX017521_00100				KY787212_00102											MF431736_00107	MF431737_00107	MF431738_00107	MF431739_00106	MF431740_00107	MF431741_00107
group_390				hypothetical protein	12	12	1	1	424	158	158	158																									MF431730_00009	MF431731_00009	MF431732_00009	MF431733_00009	MF431734_00009	MF431735_00009	MF431736_00009	MF431737_00009	MF431738_00009	MF431739_00009	MF431740_00009	MF431741_00009
group_102				hypothetical protein	11	11	1	1	389	194	203	196	AY543070_00199	AY587007_00204	AY692264_00178			HQ406778_00195				KM236244_00202								KY114934_00001							MF431730_00205	MF431731_00207	MF431732_00205	MF431733_00205		MF431735_00204
group_132				hypothetical protein	11	11	1	1	317	257	263	261	AY543070_00152	AY587007_00157	AY692264_00132				HQ665011_00158		KJ190157_00151					KR422353_00105			KX130863_00161	KY114934_00046	KY677846_00002			LN887948_00069		MF402939_00099
group_236				hypothetical protein	11	11	1	1	108	266	266	266				CP000917_00178				J3_00078												KY787212_00161			MF001363_00044								MF431736_00171	MF431737_00171	MF431738_00171	MF431739_00170	MF431740_00171	MF431741_00171	MF681663_00175
group_277				hypothetical protein	11	11	1	1	290	254	263	257										KM236244_00140				KR422353_00125	KU927497_00146	KX017521_00141															MF431736_00149	MF431737_00149	MF431738_00149	MF431739_00148	MF431740_00149	MF431741_00149
475				protease	11	11	1	1	258	578	578	578				CP000917_00133	HE956708_00111			J3_00033							KU927497_00126	KX017521_00121															MF431736_00126	MF431737_00126	MF431738_00126	MF431739_00125	MF431740_00126	MF431741_00126
group_342				H-N-H endonuclease F-TfIVI	11	11	1	1	151	482	482	482				CP000917_00138	HE956708_00116			J3_00039	KJ190157_00116									KY114934_00086													MF431736_00131	MF431737_00131	MF431738_00131	MF431739_00130	MF431740_00131	MF431741_00131
group_73			nrdA	putative aerobic ribonucleoside diphosphate reductase, large subunit	11	11	1	1	150	725	2435	2148				CP000917_00139	HE956708_00117		HQ665011_00121	J3_00040											KY677846_00039												MF431736_00132	MF431737_00132	MF431738_00132	MF431739_00131	MF431740_00132	MF431741_00132
group_120				putative A1 protein precursor	10	10	1	1	64	197	197	197						HQ406778_00182		J3_00109			KM979354_00152	KM979355_00149						KY114934_00013	KY677846_00148						MF431730_00191	MF431731_00192	MF431732_00191	MF431733_00191
group_216				hypothetical protein	10	10	1	1	461	179	182	179	AY543070_00013	AY587007_00014	AY692264_00013		HE956708_00011	HQ406778_00012					KM979354_00009	KM979355_00009						KY114934_00190			KY963424_00055
group_274				hypothetical protein	10	10	1	1	80	257	257	257														KR422353_00073								LN887948_00040		MF402939_00127	MF431730_00189	MF431731_00190	MF431732_00189	MF431733_00189	MF431734_00188	MF431735_00188
group_292				hypothetical protein	10	10	1	1	584	422	431	422				CP000917_00029	HE956708_00020															KY787212_00023			MF001363_00184								MF431736_00024	MF431737_00024	MF431738_00024	MF431739_00023	MF431740_00024	MF431741_00024
group_296				hypothetical protein	10	10	1	1	165	161	338	320				CP000917_00108						KM236244_00094										KY787212_00098			MF001363_00107								MF431736_00101	MF431737_00101	MF431738_00101	MF431739_00100	MF431740_00101	MF431741_00101
group_313				hypothetical protein	10	10	1	1	201	173	173	173	AY543070_00070	AY587007_00073	AY692264_00070															KY114934_00132							MF431730_00073	MF431731_00074	MF431732_00073	MF431733_00073	MF431734_00073	MF431735_00073
group_48				hypothetical protein	10	10	1	1	444	227	230	228	AY543070_00193	AY587007_00198						J3_00114										KY114934_00008	KY677846_00143													MF431737_00207	MF431738_00207	MF431739_00205	MF431740_00205	MF431741_00205
g127				tail protein Pb4	10	10	1	1	95	236	2057	1856				CP000917_00183	HE956708_00158		HQ665011_00163	J3_00083	KJ190157_00156					KR422353_00100	KU927497_00171	KX017521_00166	KX130863_00002		KY677846_00175
group_140				hypothetical protein	9	9	1	1	456	212	212	212		AY587007_00200						J3_00116			KM979354_00158	KM979355_00155							KY677846_00142														MF431738_00209	MF431739_00207	MF431740_00207	MF431741_00207
group_222				hypothetical protein	9	9	1	1	474	884	884	884	AY543070_00020	AY587007_00021	AY692264_00020										KP143763_00019	KR422353_00058			KX130863_00044		KY677846_00137				MF001363_00190
group_334				hypothetical protein	9	9	1	1	212	176	176	176				CP000917_00080																KY787212_00070			MF001363_00134								MF431736_00073	MF431737_00073	MF431738_00073	MF431739_00072	MF431740_00073	MF431741_00073
group_341				hypothetical membrane protein	9	9	1	1	257	308	308	308				CP000917_00134			HQ665011_00116	J3_00034																							MF431736_00127	MF431737_00127	MF431738_00127	MF431739_00126	MF431740_00127	MF431741_00127
group_361				hypothetical protein	9	9	1	1	188	185	185	185								J3_00186		KM236244_00082										KY787212_00086											MF431736_00088	MF431737_00088	MF431738_00088	MF431739_00087	MF431740_00088	MF431741_00088
group_392				hypothetical protein	9	9	1	1	27	158	158	158																									MF431730_00195	MF431731_00196	MF431732_00195	MF431733_00195			MF431736_00204	MF431737_00206		MF431739_00204	MF431740_00204	MF431741_00204
group_119				putative A1 protein precursor	8	8	1	1	46	197	197	197	AY543070_00187	AY587007_00191	AY692264_00166										KP143763_00171	KR422353_00070			KX130863_00032					LN887948_00038															MF681663_00022
group_230				hypothetical protein	8	8	1	1	91	518	692	656	AY543070_00173	AY587007_00177	AY692264_00152				HQ665011_00179						KP143763_00156				KX130863_00018	KY114934_00027
group_260				hypothetical protein	8	8	1	1	503	206	206	206				CP000917_00040				J3_00138		KM236244_00031					KU927497_00036	KX017521_00031				KY787212_00034			MF001363_00172														MF681663_00052
group_273				hypothetical protein	8	8	1	1	40	257	257	257							HQ665011_00003		KJ190157_00003																MF431730_00003	MF431731_00003	MF431732_00003	MF431733_00003	MF431734_00003	MF431735_00003
hegJ				putative H-N-H-endonuclease P-TflX	8	8	1	1	568	311	536	503																		KY114934_00170				LN887948_00014									MF431736_00033	MF431737_00033	MF431738_00033	MF431739_00032	MF431740_00033	MF431741_00033
group_330				hypothetical protein	8	8	1	1	481	308	308	308				CP000917_00023				J3_00122																							MF431736_00019	MF431737_00019	MF431738_00019	MF431739_00018	MF431740_00019	MF431741_00019
group_37				hypothetical protein	8	8	1	1	379	251	251	251						HQ406778_00184		J3_00111		KM236244_00195					KU927497_00202		KX130863_00034		KY677846_00146				MF001363_00013			MF431731_00194
hegH				putative H-N-H-endonuclease P-TflVIII	8	8	1	1	152	515	524	520	AY543070_00115	AY587007_00119	AY692264_00096								KM979354_00089	KM979355_00085	KP143763_00098	KR422353_00143			KX130863_00122
group_406				hypothetical protein	8	8	1	1	38	278	278	278				CP000917_00003												KX017521_00004															MF431736_00003	MF431737_00003	MF431738_00003	MF431739_00003	MF431740_00003	MF431741_00003
g003.1_1				A1 protein precursor	8	8	1	1	35	227	227	227										KM236244_00005						KX017521_00006															MF431736_00005	MF431737_00005	MF431738_00005	MF431739_00005	MF431740_00005	MF431741_00005
group_53				hypothetical protein	8	8	1	1	391	344	347	344	AY543070_00196					HQ406778_00193				KM236244_00201								KY114934_00004							MF431730_00203	MF431731_00205	MF431732_00203	MF431733_00203
group_539				hypothetical protein	8	8	1	1	6	158	158	158																			KY677846_00140					MF402939_00139	MF431730_00018	MF431731_00019	MF431732_00018	MF431733_00018	MF431734_00018	MF431735_00018
group_557				hypothetical protein	8	8	1	1	210	347	347	347																								MF402939_00015	MF431730_00075	MF431731_00076	MF431732_00075	MF431733_00075	MF431734_00075	MF431735_00075
group_94				hypothetical protein	8	8	1	1	198	197	251	240				CP000917_00070			HQ665011_00065							KR422353_00010					KY677846_00090			LN887948_00160		MF402939_00189
group_13				deoxynucleoside-5'-monophosphatase	7	7	1	1	77	734	776	740															KU927497_00006			KY114934_00016			KY963424_00065			MF402939_00125					MF431734_00186	MF431735_00186
hegJ_2				putative H-N-H-endonuclease P-TflX	7	7	1	1	112	362	533	508	AY543070_00140	AY587007_00145						J3_00066					KP143763_00123	KR422353_00117			KX130863_00146	KY114934_00058
orf135				tail fiber protein	7	7	1	1	322	875	2366	1781							HQ665011_00159	J3_00080	KJ190157_00152		KM979354_00122	KM979355_00119		KR422353_00104
group_2				A1 protein	7	7	1	1	57	140	1667	1040				CP000917_00005	HE956708_00004		HQ665011_00005			KM236244_00004				KR422353_00071						KY787212_00004				MF402939_00128
group_207			g125	putative phage tail protein	7	7	1	1	103	1601	2927	2435					HE956708_00156																										MF431736_00172	MF431737_00173	MF431738_00173	MF431739_00172	MF431740_00172	MF431741_00172
group_279				H-N-H-endonuclease F-TflVI	7	7	1	1	545	449	497	490	AY543070_00049	AY587007_00050	AY692264_00049			HQ406778_00048															KY963424_00018			MF402939_00171
group_329				hypothetical protein	7	7	1	1	478	140	191	147				CP000917_00021				J3_00120																							MF431736_00017	MF431737_00017	MF431738_00017		MF431740_00017	MF431741_00017
group_366				hypothetical protein	7	7	1	1	8	731	731	731										KM236244_00015															MF431730_00020	MF431731_00021	MF431732_00020	MF431733_00020	MF431734_00020	MF431735_00020
group_408				hypothetical protein	7	7	1	1	370	278	278	278															KU927497_00198																MF431736_00198	MF431737_00200	MF431738_00200	MF431739_00198	MF431740_00198	MF431741_00198
group_480				putative Hef-like homing endonuclease	7	7	1	1	140	686	686	686								J3_00045																							MF431736_00136	MF431737_00136	MF431738_00136	MF431739_00135	MF431740_00136	MF431741_00136
g003.1_2				A1 protein precursor	7	7	1	1	373	227	227	227																							MF001363_00015								MF431736_00200	MF431737_00202	MF431738_00202	MF431739_00200	MF431740_00200	MF431741_00200
group_49				hypothetical protein	7	7	1	1	384	230	230	230			AY692264_00172			HQ406778_00189				KM236244_00199															MF431730_00200	MF431731_00202	MF431732_00200	MF431733_00200
g102_2				phage-associated homing endonuclease	7	7	1	1	553	527	527	527																							MF001363_00167								MF431736_00041	MF431737_00041	MF431738_00041	MF431739_00040	MF431740_00041	MF431741_00041
group_130				hypothetical protein	6	6	1	1	526	164	164	164									KJ190157_00064					KR422353_00011					KY677846_00091			LN887948_00161		MF402939_00188
group_165				hypothetical protein	6	6	1	1	414	146	149	147													KP143763_00179									LN887948_00031			MF431730_00201		MF431732_00201	MF431733_00201				MF431737_00208
group_19				hypothetical protein	6	6	1	1	25	761	1025	961								J3_00113											KY677846_00144						MF431730_00198	MF431731_00199	MF431732_00198	MF431733_00198
group_202				hypothetical protein	6	6	1	1	484	233	233	233				CP000917_00026				J3_00125			KM979354_00019									KY787212_00021		LN887948_00021
hegI				putative H-N-H-endonuclease P-TflIX	6	6	1	1	365	497	497	497								J3_00105					KP143763_00166	KR422353_00076							KY963424_00066	LN887948_00043
group_243				hypothetical protein	6	6	1	1	508	248	353	335					HE956708_00042								KP143763_00049	KR422353_00029			KX130863_00073					LN887948_00180
group_247				hypothetical protein	6	6	1	1	565	287	299	293							HQ665011_00036		KJ190157_00037					KR422353_00040					KY677846_00118			LN887948_00010		MF402939_00160
group_253				hypothetical protein	6	6	1	1	128	185	185	185	AY543070_00123	AY587007_00127	AY692264_00104															KY114934_00076				LN887948_00099
group_276				hypothetical protein	6	6	1	1	11	731	746	736									KJ190157_00018		KM979354_00015	KM979355_00015									KY963424_00049			MF402939_00142													MF681663_00038
group_278				hypothetical protein	6	6	1	1	491	164	164	164	AY543070_00034	AY587007_00035	AY692264_00034										KP143763_00033				KX130863_00058
group_282				hypothetical protein	6	6	1	1	141	380	380	380	AY543070_00120	AY587007_00124	AY692264_00101				HQ665011_00126		KJ190157_00121													LN887948_00103
group_319				hypothetical protein	6	6	1	1	428	131	218	203				CP000917_00009						KM236244_00008					KU927497_00013	KX017521_00009				KY787212_00007			MF001363_00012
group_347				hypothetical protein	6	6	1	1	364	194	194	194				CP000917_00206	HE956708_00179					KM236244_00186					KU927497_00193	KX017521_00188				KY787212_00186
group_377				putative anaerobic ribonucleoside triphosphate reductase	6	6	1	1	272	1826	1826	1826											KM979354_00092	KM979355_00088	KP143763_00103				KX130863_00127	KY114934_00081
group_560				hypothetical protein	6	6	1	1	1	359	359	359																									MF431730_00021	MF431731_00022	MF431732_00021	MF431733_00021	MF431734_00021	MF431735_00021
group_561				hypothetical protein	6	6	1	1	17	140	140	140																															MF431736_00013	MF431737_00013	MF431738_00013	MF431739_00013	MF431740_00013	MF431741_00013
group_565				hypothetical protein	6	6	1	1	489	413	413	413																															MF431736_00031	MF431737_00031	MF431738_00031	MF431739_00030	MF431740_00031	MF431741_00031
group_566				putative HNH endonuclease	6	6	1	1	499	467	467	467																															MF431736_00035	MF431737_00035	MF431738_00035	MF431739_00034	MF431740_00035	MF431741_00035
g102_1				phage-associated homing endonuclease	6	6	1	1	505	521	521	521																															MF431736_00039	MF431737_00039	MF431738_00039	MF431739_00038	MF431740_00039	MF431741_00039
group_568				hypothetical protein	6	6	1	1	187	272	272	272																															MF431736_00091	MF431737_00091	MF431738_00091	MF431739_00090	MF431740_00091	MF431741_00091
group_569				hypothetical protein	6	6	1	1	229	188	188	188																															MF431736_00103	MF431737_00103	MF431738_00103	MF431739_00102	MF431740_00103	MF431741_00103
group_570				hypothetical protein	6	6	1	1	132	245	245	245																															MF431736_00139	MF431737_00139	MF431738_00139	MF431739_00138	MF431740_00139	MF431741_00139
group_571				hypothetical protein	6	6	1	1	118	272	272	272																															MF431736_00153	MF431737_00153	MF431738_00153	MF431739_00152	MF431740_00153	MF431741_00153
hegE				H-N-H-endonuclease F-TflV	6	6	1	1	111	530	530	530																															MF431736_00163	MF431737_00163	MF431738_00163	MF431739_00162	MF431740_00163	MF431741_00163
group_64				hypothetical protein	6	6	1	1	136	221	389	277													KP143763_00106	KR422353_00136			KX130863_00130					LN887948_00101		MF402939_00071
group_160				hypothetical protein	5	5	1	1	28	494	494	494													KP143763_00178									LN887948_00033			MF431730_00199		MF431732_00199	MF431733_00199
orf137				putative tail fiber protein	5	5	1	1	327	1727	2909	2377							HQ665011_00161		KJ190157_00154					KR422353_00102					KY677846_00001					MF402939_00100
group_281				hypothetical protein	5	5	1	1	239	179	434	383	AY543070_00101	AY587007_00105	AY692264_00082										KP143763_00084				KX130863_00108
ltf				L-shaped tail fiber protein	5	5	1	1	96	3251	4190	3927	AY543070_00153	AY587007_00158	AY692264_00133															KY114934_00045				LN887948_00068
lpp				lytic conversion lipoprotein precursor	5	5	1	1	358	233	233	233	AY543070_00177	AY587007_00181	AY692264_00156						KJ190157_00175													LN887948_00047
group_295				hypothetical protein	5	5	1	1	207	203	203	203				CP000917_00078	HE956708_00067									KR422353_00006		KX017521_00066							MF001363_00136
group_31				hypothetical protein	5	5	1	1	78	392	392	392															KU927497_00007			KY114934_00015						MF402939_00126					MF431734_00187	MF431735_00187
group_358				hypothetical protein	5	5	1	1	121	236	236	236								J3_00057					KP143763_00113				KX130863_00137						MF001363_00064														MF681663_00155
group_36				hypothetical protein	5	5	1	1	44	251	251	251	AY543070_00189	AY587007_00193	AY692264_00168												KU927497_00012	KX017521_00008
group_369				hypothetical protein	5	5	1	1	254	254	254	254										KM236244_00120										KY787212_00121			MF001363_00085														MF681663_00135
group_379				hypothetical protein	5	5	1	1	524	167	167	167														KR422353_00013				KY114934_00140			KY963424_00001	LN887948_00163
ORF234				COG3236 protein	5	5	1	1	158	449	449	449																		KY114934_00094			KY963424_00135	LN887948_00114		MF402939_00058
group_466				hypothetical protein	5	5	1	1	195	197	197	197						HQ406778_00079			KJ190157_00078												KY963424_00168	LN887948_00148
group_470				hypothetical protein	5	5	1	1	190	158	158	158							HQ665011_00078											KY114934_00124	KY677846_00078					MF402939_00025
group_88				A2 protein	5	5	1	1	45	407	407	407	AY543070_00188	AY587007_00192	AY692264_00167											KR422353_00069																							MF681663_00023
group_89				A2 protein	5	5	1	1	59	407	416	408															KU927497_00011			KY114934_00012						MF402939_00130					MF431734_00191	MF431735_00191
group_159				hypothetical protein	4	4	1	1	382	494	494	494										KM236244_00198					KU927497_00205		KX130863_00038									MF431731_00201
group_16				hypothetical protein	4	4	1	1	381	233	1001	806						HQ406778_00188				KM236244_00197					KU927497_00204											MF431731_00200
group_18				hypothetical protein	4	4	1	1	30	986	1010	993			AY692264_00171										KP143763_00177				KX130863_00037					LN887948_00034
group_23				hypothetical protein	4	4	1	1	522	293	293	293					HE956708_00057										KU927497_00061	KX017521_00056								MF402939_00004
group_244				hypothetical protein	4	4	1	1	408	125	143	131							HQ665011_00014							KR422353_00061				KY114934_00005			KY963424_00053
group_268			37	putative phage tail protein	4	4	1	1	325	521	2951	2327				CP000917_00179									KP143763_00138							KY787212_00163			MF001363_00043
group_271				hypothetical protein	4	4	1	1	293	188	188	188						HQ406778_00137															KY963424_00108
group_301				hypothetical protein	4	4	1	1	492	161	161	161						HQ406778_00033													KY677846_00123		KY963424_00034
group_305				hypothetical protein	4	4	1	1	10	341	341	341											KM979354_00016	KM979355_00016									KY963424_00048																MF681663_00039
group_307				group I intron	4	4	1	1	271	863	863	863													KP143763_00102				KX130863_00126	KY114934_00082
oad				receptor-binding tail protein	4	4	1	1	351	1922	1922	1922	AY543070_00176	AY587007_00180	AY692264_00155						KJ190157_00174
group_322				hypothetical protein	4	4	1	1	435	308	308	308				CP000917_00011																KY787212_00009			MF001363_00009														MF681663_00028
group_333				hypothetical protein	4	4	1	1	490	407	407	407				CP000917_00036				J3_00134							KU927497_00032	KX017521_00027
group_335				hypothetical protein	4	4	1	1	166	185	185	185				CP000917_00110						KM236244_00095										KY787212_00099			MF001363_00106
group_345				hypothetical protein	4	4	1	1	363	314	314	314				CP000917_00205						KM236244_00184					KU927497_00191	KX017521_00186
group_349				hypothetical protein	4	4	1	1	513	272	272	272					HE956708_00050										KU927497_00054	KX017521_00049					KY963424_00011
group_352				lysozyme	4	4	1	1	551	413	413	413						HQ406778_00043							KP143763_00045				KX130863_00069				KY963424_00023
group_353				hypothetical protein	4	4	1	1	194	158	158	158						HQ406778_00082	HQ665011_00081											KY114934_00122
group_356				hypothetical protein	4	4	1	1	170	434	434	434							HQ665011_00103				KM979354_00075	KM979355_00071										LN887948_00124
group_362				hypothetical protein	4	4	1	1	13	356	356	356									KJ190157_00017		KM979354_00014	KM979355_00014												MF402939_00141
group_367				hypothetical protein	4	4	1	1	571	398	398	398										KM236244_00027										KY787212_00030			MF001363_00177														MF681663_00048
group_404			hegI	putative H-N-H-endonuclease P-TflIX	4	4	1	1	283	518	518	518	AY543070_00129	AY587007_00133	AY692264_00110											KR422353_00128
group_465				hypothetical protein	4	4	1	1	196	182	182	182						HQ406778_00071																		MF402939_00013
orf111				putative homing endonuclease	4	4	1	1	281	452	452	452							HQ665011_00135	J3_00053					KP143763_00109				KX130863_00133
group_562				hypothetical protein	4	4	1	1	449	140	140	140																															MF431736_00208		MF431738_00210	MF431739_00208		MF431741_00208
group_118				putative A1 protein precursor	3	3	1	1	58	197	197	197																								MF402939_00129					MF431734_00190	MF431735_00190
g026				putative serine/threonine protein phosphatase	3	3	1	1	501	215	593	466					HE956708_00031														KY677846_00119				MF001363_00173
group_154			hegJ_1	putative H-N-H-endonuclease P-TflX	3	3	1	1	113	224	533	430		AY587007_00144	AY692264_00121																			LN887948_00083
group_208			37	gp37 large distal tail fiber subunit	3	3	1	1	107	626	932	830																																MF431737_00172	MF431738_00172	MF431739_00171
group_219				hypothetical protein	3	3	1	1	383	179	182	180			AY692264_00173			HQ406778_00190												KY114934_00007
group_239				hypothetical protein	3	3	1	1	467	239	239	239																																	MF431738_00213	MF431739_00211		MF431741_00211
group_245				hypothetical protein	3	3	1	1	458	125	140	132						HQ406778_00014												KY114934_00188
group_30				hypothetical protein	3	3	1	1	71	392	398	394					HE956708_00182																KY963424_00064
group_303				hypothetical protein	3	3	1	1	326	263	266	265							HQ665011_00160		KJ190157_00153					KR422353_00103
group_306				hypothetical protein	3	3	1	1	104	257	272	267											KM979354_00121	KM979355_00118
group_309			hegG_1	putative H-N-H-endonuclease P-TflVII	3	3	1	1	430	191	518	409	AY543070_00010	AY587007_00010	AY692264_00010
group_314				hypothetical protein	3	3	1	1	192	128	287	181	AY543070_00085	AY587007_00088																KY114934_00117
group_325				gp15	3	3	1	1	468	197	197	197																																	MF431738_00212	MF431739_00210		MF431741_00210
group_348				putative group I intron protein	3	3	1	1	506	698	698	698					HE956708_00043								KP143763_00050				KX130863_00074
group_35				hypothetical protein	3	3	1	1	425	251	251	251					HE956708_00187																KY963424_00060
group_354				hypothetical protein	3	3	1	1	477	890	890	890							HQ665011_00018								KU927497_00021	KX017521_00016
group_357				hypothetical protein	3	3	1	1	176	332	332	332								J3_00008							KU927497_00101	KX017521_00096
group_376				hypothetical protein	3	3	1	1	179	185	185	185											KM979354_00066	KM979355_00062											MF001363_00119
group_378				hypothetical protein	3	3	1	1	268	212	212	212											KM979354_00093	KM979355_00089
group_386				hypothetical protein	3	3	1	1	204	236	236	236																		KY114934_00135				LN887948_00157
group_387				hypothetical protein	3	3	1	1	300	329	329	329																			KY677846_00013			LN887948_00081
group_394				hypothetical protein	3	3	1	1	51	278	278	278	AY543070_00003	AY587007_00003	AY692264_00003
group_395				hypothetical protein	3	3	1	1	82	278	278	278	AY543070_00184	AY587007_00188	AY692264_00163
group_396				hypothetical protein	3	3	1	1	9	257	257	257	AY543070_00017	AY587007_00018	AY692264_00017
group_400			hegE	H-N-H-endonuclease F-TflV	3	3	1	1	514	512	512	512	AY543070_00054	AY587007_00057	AY692264_00054
PHI92_gene_222				Phi92_gp222	3	3	1	1	93	752	752	752	AY543070_00160	AY587007_00164	AY692264_00139
hegG_1				putative H-N-H-endonuclease P-TflVII	3	3	1	1	371	509	509	509													KP143763_00169				KX130863_00030																				MF681663_00019
hegG_2				putative H-N-H-endonuclease P-TflVII	3	3	1	1	432	341	341	341													KP143763_00009				KX130863_00036				KY963424_00058
group_534				hypothetical protein	3	3	1	1	471	728	728	728																		KY114934_00183				LN887948_00025
group_541				hypothetical protein	3	3	1	1	387	158	158	158																										MF431731_00206	MF431732_00204	MF431733_00204
group_6				hypothetical protein	3	3	1	1	50	146	146	146	AY543070_00005	AY587007_00005	AY692264_00005
group_7				A1 protein	3	3	1	1	67	1664	1760	1696															KU927497_00009	KX017521_00005		KY114934_00014
g004_2				A2 protein	3	3	1	1	48	407	416	410					HE956708_00186																KY963424_00061
group_10				hypothetical protein	2	2	1	1	41	146	146	146		AY587007_00190	AY692264_00165
group_164				hypothetical protein	2	2	1	1	393	146	149	147																	KX130863_00039									MF431731_00203
group_217				hypothetical protein	2	2	1	1	455	179	179	179											KM979354_00157	KM979355_00154
group_27				hypothetical protein	2	2	1	1	75	245	245	245															KU927497_00004			KY114934_00018
group_3				A1 protein	2	2	1	1	69	1664	1664	1664					HE956708_00184
group_317			g003.1_1	A1 protein precursor	2	2	1	1	37	224	224	224				CP000917_00006	HE956708_00005
group_350				hypothetical protein	2	2	1	1	183	188	188	188					HE956708_00081		HQ665011_00086
group_351				hypothetical protein	2	2	1	1	479	488	488	488						HQ406778_00019
group_359				hypothetical protein	2	2	1	1	483	287	290	288								J3_00126			KM979354_00020
group_360				putative endolysin	2	2	1	1	202	335	341	338								J3_00170												KY787212_00068
group_364				hypothetical protein	2	2	1	1	56	257	257	257										KM236244_00003										KY787212_00003
group_365				hypothetical protein	2	2	1	1	81	257	257	257										KM236244_00191													MF001363_00017
group_368				hypothetical protein	2	2	1	1	159	260	260	260										KM236244_00114											KY963424_00138
group_370				hypothetical protein	2	2	1	1	72	215	215	215															KU927497_00005	KX017521_00001
group_371				hypothetical protein	2	2	1	1	367	215	215	215										KM236244_00188					KU927497_00195
group_372				hypothetical protein	2	2	1	1	12	125	125	125											KM979354_00013	KM979355_00013
group_375				hypothetical protein	2	2	1	1	538	284	284	284											KM979354_00046
group_380				hypothetical protein	2	2	1	1	472	191	251	221															KU927497_00020																						MF681663_00036
group_382				putative NHN endonuclease	2	2	1	1	76	473	473	473																		KY114934_00017																			MF681663_00016
group_383				hypothetical protein	2	2	1	1	294	272	272	272																		KY114934_00063	KY677846_00019
group_384				hypothetical protein	2	2	1	1	124	230	230	230																		KY114934_00068			KY963424_00112
group_388				hypothetical protein	2	2	1	1	251	383	383	383																			KY677846_00044		KY963424_00131
group_389			hegG	putative H-N-H-endonuclease P-TflVII	2	2	1	1	437	524	524	524																							MF001363_00011														MF681663_00026
group_391				hypothetical protein	2	2	1	1	33	158	158	158																													MF431734_00194	MF431735_00194
group_4				A1 protein	2	2	1	1	79	1664	1664	1664																													MF431734_00189	MF431735_00189
hegA				H-N-H endonuclease TflIV	2	2	1	1	172	680	683	681	AY543070_00093	AY587007_00096
group_416				hypothetical protein	2	2	1	1	122	233	233	233				CP000917_00158																KY787212_00142
group_467				putative H-N-H-endonuclease P-TflVIII	2	2	1	1	148	497	497	497						HQ406778_00117	HQ665011_00120
group_487			g003.1_2	A1 protein precursor	2	2	1	1	375	227	227	227										KM236244_00193					KU927497_00200
group_489				hypothetical protein	2	2	1	1	7	350	350	350										KM236244_00016													MF001363_00189
group_490				hypothetical protein	2	2	1	1	459	170	170	170											KM979354_00007	KM979355_00007
group_493				hypothetical protein	2	2	1	1	220	227	227	227											KM979354_00059	KM979355_00056
group_494			orf158	receptor-binding tail protein	2	2	1	1	89	1760	1760	1760											KM979354_00143	KM979355_00140
group_501				putative H-N-H endonuclease	2	2	1	1	18	539	539	539													KP143763_00018				KX130863_00043
group_503			g102_1	phage-associated homing endonuclease	2	2	1	1	554	539	539	539													KP143763_00042				KX130863_00066
group_504			g102_2	phage-associated homing endonuclease	2	2	1	1	511	515	515	515													KP143763_00053				KX130863_00077
group_505				HNH endonuclease	2	2	1	1	243	821	821	821													KP143763_00087				KX130863_00111
group_506				putative H-N-H-endonuclease P-TflVIII	2	2	1	1	114	581	581	581													KP143763_00121				KX130863_00144
hegJ_3				putative H-N-H-endonuclease P-TflX	2	2	1	1	304	533	533	533													KP143763_00128				KX130863_00151
group_508				Putative HNH endonuclease	2	2	1	1	307	530	530	530													KP143763_00131				KX130863_00154
group_509				putative homing endonuclease	2	2	1	1	109	491	491	491													KP143763_00134				KX130863_00157
group_515				hypothetical protein	2	2	1	1	184	158	158	158															KU927497_00085	KX017521_00080
group_516				hypothetical protein	2	2	1	1	185	185	185	185															KU927497_00089	KX017521_00084
group_517				hypothetical protein	2	2	1	1	133	158	158	158															KU927497_00138	KX017521_00133
group_518			37	gp37 large distal tail fiber subunit	2	2	1	1	319	1145	1145	1145															KU927497_00167	KX017521_00162
group_528				putative thymidylate synthase	2	2	1	1	154	833	833	833																		KY114934_00089
group_535				putative HNH endonuclease family protein	2	2	1	1	269	491	491	491																			KY677846_00036		KY963424_00124
group_537			hegE	H-N-H-endonuclease F-TflV	2	2	1	1	252	548	548	548																			KY677846_00045		KY963424_00132
group_538				hypothetical protein	2	2	1	1	191	167	167	167																			KY677846_00077																		MF681663_00100
group_54				hypothetical protein	2	2	1	1	405	344	344	344			AY692264_00175																											MF431735_00202
g091				H-N-H-endonuclease F-TflVI	2	2	1	1	264	518	518	518																				KY787212_00125			MF001363_00081
group_558				hypothetical protein	2	2	1	1	223	218	218	218																								MF402939_00031
group_587				hypothetical protein	2	2	1	1	460	194	194	194											KM979354_00008	KM979355_00008
group_63				hypothetical protein	2	2	1	1	135	221	221	221
group_78				hypothetical protein	2	2	1	1	34	203	203	203																													MF431734_00193	MF431735_00193
g076				putative metallopeptidase	2	2	1	1	160	269	701	485				CP000917_00126	HE956708_00105
group_104				hypothetical protein	1	1	1	1	463	194	194	194																													MF431734_00204
group_125				NAD-dependent DNA ligase subunit B	1	1	1	1	115	323	323	323				CP000917_00163
group_128				hypothetical protein	1	1	1	1	544	284	284	284		AY587007_00052
group_142				hypothetical protein	1	1	1	1	439	212	212	212					HE956708_00192
group_143				hypothetical protein	1	1	1	1	385	212	212	212										KM236244_00200
group_144				hypothetical protein	1	1	1	1	413	212	212	212																																MF431737_00209
group_149				putative acetyltransferase-related protein	1	1	1	1	521	368	368	368																								MF402939_00001
group_161				hypothetical protein	1	1	1	1	399	494	494	494																														MF431735_00198
group_162				hypothetical protein	1	1	1	1	431	494	494	494																													MF431734_00198
group_166				hypothetical protein	1	1	1	1	401	146	146	146																														MF431735_00200
group_167				hypothetical protein	1	1	1	1	416	146	146	146																													MF431734_00200
group_168				hypothetical protein	1	1	1	1	403	149	149	149																															MF431736_00206
group_17				hypothetical protein	1	1	1	1	420	1016	1016	1016					HE956708_00189
group_172				receptor-binding protein	1	1	1	1	87	713	713	713				CP000917_00203
group_181				hypothetical protein	1	1	1	1	171	407	407	407		AY587007_00099
g141_1				portal protein	1	1	1	1	345	314	314	314
group_20				hypothetical protein	1	1	1	1	398	992	992	992																														MF431735_00197
group_218				hypothetical protein	1	1	1	1	440	182	182	182					HE956708_00191
group_22				pore-forming tail tip protein pb2	1	1	1	1	334	2639	2639	2639				CP000917_00187
group_220				hypothetical protein	1	1	1	1	445	179	179	179		AY587007_00199
group_221				hypothetical protein	1	1	1	1	442	179	179	179	AY543070_00194
group_231				hypothetical protein	1	1	1	1	90	200	200	200
group_238				hypothetical protein	1	1	1	1	15	239	239	239																																			MF431740_00211
group_240				hypothetical protein	1	1	1	1	446	239	239	239																															MF431736_00211
group_241				hypothetical protein	1	1	1	1	409	239	239	239																																MF431737_00213
group_242				hypothetical protein	1	1	1	1	395	239	239	239													KP143763_00183
group_246				hypothetical protein	1	1	1	1	392	125	125	125						HQ406778_00192
group_269				putative phage tail protein	1	1	1	1	324	2423	2423	2423				CP000917_00180
group_297				hypothetical protein	1	1	1	1	164	140	140	140				CP000917_00109
group_310			hegG_2	putative H-N-H-endonuclease P-TflVII	1	1	1	1	26	191	191	191		AY587007_00195
group_311			hegG_2	putative H-N-H-endonuclease P-TflVII	1	1	1	1	29	518	518	518			AY692264_00170
group_312			hegG_2	putative H-N-H-endonuclease P-TflVII	1	1	1	1	31	518	518	518	AY543070_00191
group_318			g003.1_2	A1 protein precursor	1	1	1	1	68	224	224	224					HE956708_00185
group_320				hypothetical protein	1	1	1	1	24	218	218	218															KU927497_00203
group_321				hypothetical protein	1	1	1	1	380	218	218	218										KM236244_00196
group_324				gp15	1	1	1	1	16	197	197	197																																			MF431740_00210
group_326				gp15	1	1	1	1	447	197	197	197																															MF431736_00210
group_327				gp15	1	1	1	1	410	197	197	197																																MF431737_00212
group_328				gp15	1	1	1	1	417	200	200	200															KU927497_00208
group_344				hypothetical protein	1	1	1	1	73	314	314	314															KU927497_00001
group_346				hypothetical protein	1	1	1	1	74	194	194	194															KU927497_00003
group_373				hypothetical protein	1	1	1	1	14	125	125	125												KM979355_00158
group_374				hypothetical protein	1	1	1	1	465	125	125	125											KM979354_00161
group_381				hypothetical protein	1	1	1	1	20	191	191	191															KU927497_00210
group_39				hypothetical protein	1	1	1	1	376	251	251	251													KP143763_00173
group_393				hypothetical protein	1	1	1	1	443	158	158	158																																	MF431738_00206
group_397				hypothetical protein	1	1	1	1	390	257	257	257	AY543070_00198
group_398				hypothetical protein	1	1	1	1	386	257	257	257			AY692264_00177
group_399				hypothetical protein	1	1	1	1	469	257	257	257		AY587007_00203
group_407				hypothetical protein	1	1	1	1	66	278	278	278															KU927497_00008
group_409				hypothetical protein	1	1	1	1	4	194	194	194				CP000917_00019
group_410				hypothetical protein	1	1	1	1	3	137	137	137				CP000917_00020
group_411				hypothetical protein	1	1	1	1	502	299	299	299				CP000917_00041
group_413				hypothetical protein	1	1	1	1	206	206	206	206				CP000917_00077
group_414				Rho-associated, coiled-coil containing protein kinase 2	1	1	1	1	211	263	263	263				CP000917_00085
group_418				hypothetical protein	1	1	1	1	54	257	257	257					HE956708_00003
group_419				hypothetical protein	1	1	1	1	70	257	257	257					HE956708_00183
group_420				hypothetical protein	1	1	1	1	433	209	209	209					HE956708_00008
group_421				hypothetical protein	1	1	1	1	419	209	209	209					HE956708_00188
group_422				hypothetical protein	1	1	1	1	485	848	848	848					HE956708_00015
group_423				hypothetical protein	1	1	1	1	486	611	611	611					HE956708_00016
group_424				hypothetical protein	1	1	1	1	487	236	236	236					HE956708_00017
group_425				hypothetical protein	1	1	1	1	488	206	206	206					HE956708_00018
group_426				hypothetical protein	1	1	1	1	583	374	374	374					HE956708_00021
group_427				hypothetical protein	1	1	1	1	493	200	200	200					HE956708_00023
group_428				hypothetical protein	1	1	1	1	494	332	332	332					HE956708_00024
group_429				hypothetical protein	1	1	1	1	495	245	245	245					HE956708_00025
group_430				hypothetical protein	1	1	1	1	496	281	281	281					HE956708_00026
group_431				hypothetical protein	1	1	1	1	497	413	413	413					HE956708_00027
group_432				hypothetical protein	1	1	1	1	500	359	359	359					HE956708_00032
group_433				hypothetical protein	1	1	1	1	562	281	281	281					HE956708_00034
group_434				hypothetical protein	1	1	1	1	542	284	284	284					HE956708_00046
group_435				hypothetical protein	1	1	1	1	541	296	296	296					HE956708_00047
group_436				hypothetical protein	1	1	1	1	518	185	185	185					HE956708_00052
group_437				hypothetical protein	1	1	1	1	519	365	365	365					HE956708_00053
group_438				hypothetical protein	1	1	1	1	520	266	266	266					HE956708_00056
group_439				hypothetical protein	1	1	1	1	215	182	182	182					HE956708_00078
orf138_2				putative phage tail protein	1	1	1	1	328	185	185	185	AY543070_00155
group_440				hypothetical protein	1	1	1	1	182	206	206	206					HE956708_00088
group_441				hypothetical protein	1	1	1	1	181	353	353	353					HE956708_00090
group_442				hypothetical protein	1	1	1	1	180	188	188	188					HE956708_00091
group_443				hypothetical protein	1	1	1	1	162	434	434	434					HE956708_00099
group_444				hypothetical protein	1	1	1	1	163	170	170	170					HE956708_00100
group_445				hypothetical protein	1	1	1	1	155	254	254	254					HE956708_00112
g084				putative dihydrofolate reductase	1	1	1	1	156	527	527	527					HE956708_00114
group_447			g091	H-N-H-endonuclease F-TflVI	1	1	1	1	137	500	500	500					HE956708_00121
group_448				hypothetical protein	1	1	1	1	138	218	218	218					HE956708_00123
group_449				hypothetical protein	1	1	1	1	131	419	419	419					HE956708_00128
group_450				hypothetical protein	1	1	1	1	130	437	437	437					HE956708_00129
g102				phage-associated homing endonuclease	1	1	1	1	284	497	497	497					HE956708_00132
group_452				hypothetical protein	1	1	1	1	288	224	224	224					HE956708_00134
group_453				hypothetical protein	1	1	1	1	117	200	200	200					HE956708_00138
g121				deoxyuridine 5'-triphosphate nucleotidohydrolase	1	1	1	1	99	446	446	446					HE956708_00152
group_455				hypothetical protein	1	1	1	1	100	254	254	254					HE956708_00153
g123				phage tail fiber protein	1	1	1	1	101	1967	1967	1967					HE956708_00154
g124				phage tail assembly chaperone gp38	1	1	1	1	102	386	386	386					HE956708_00155
g144				receptor-binding tail protein	1	1	1	1	85	1763	1763	1763					HE956708_00176
g145				receptor-blocking protein	1	1	1	1	86	263	263	263					HE956708_00177
group_460				hypothetical protein	1	1	1	1	368	248	248	248					HE956708_00180
group_461				hypothetical protein	1	1	1	1	423	131	131	131						HQ406778_00007
group_462				hypothetical protein	1	1	1	1	378	131	131	131						HQ406778_00185
group_463				hypothetical protein	1	1	1	1	434	185	185	185						HQ406778_00009
group_464				hypothetical protein	1	1	1	1	23	185	185	185						HQ406778_00187
group_468				hypothetical protein	1	1	1	1	125	194	194	194						HQ406778_00129
group_469				hypothetical protein	1	1	1	1	407	122	122	122							HQ665011_00015
group_47				hypothetical protein	1	1	1	1	415	230	230	230																													MF431734_00199
group_471				hypothetical protein	1	1	1	1	256	263	263	263							HQ665011_00115
group_472				group I intron protein	1	1	1	1	142	668	668	668							HQ665011_00124
hegD				H-N-H endonuclease F-TflII	1	1	1	1	226	536	536	536								J3_00001
group_475				hypothetical protein	1	1	1	1	175	185	185	185								J3_00009
group_476			g091	H-N-H-endonuclease F-TflVI	1	1	1	1	174	509	509	509								J3_00012
group_477				putative HNH endonuclease	1	1	1	1	236	482	482	482								J3_00019
group_478			hegJ_1	putative H-N-H-endonuclease P-TflX	1	1	1	1	146	512	512	512								J3_00037
group_479			g102	phage-associated homing endonuclease	1	1	1	1	143	488	488	488								J3_00041
stf				Stf	1	1	1	1	105	1268	1268	1268								J3_00079
group_482				gp15	1	1	1	1	2	185	185	185								J3_00118
group_483				hypothetical protein	1	1	1	1	186	158	158	158								J3_00183
group_484				putative H-N-H endonuclease	1	1	1	1	429	518	518	518									KJ190157_00009
group_486			g003.1_1	A1 protein precursor	1	1	1	1	65	227	227	227															KU927497_00010
group_491				hypothetical protein	1	1	1	1	451	170	170	170												KM979355_00152
group_492				hypothetical protein	1	1	1	1	453	170	170	170											KM979354_00155
group_495			hegG_1	putative H-N-H-endonuclease P-TflVII	1	1	1	1	53	509	509	509													KP143763_00003
hegG_4				putative H-N-H-endonuclease P-TflVII	1	1	1	1	32	341	341	341													KP143763_00175
group_499				hypothetical protein	1	1	1	1	19	140	140	140													KP143763_00016
group_5				hypothetical protein	1	1	1	1	47	140	140	140
group_50				hypothetical protein	1	1	1	1	400	230	230	230																														MF431735_00199
group_500				hypothetical protein	1	1	1	1	396	140	140	140													KP143763_00182
group_502				putative H-N-H endonuclease	1	1	1	1	394	539	539	539													KP143763_00184
group_51				hypothetical protein	1	1	1	1	402	227	227	227																															MF431736_00205
group_510				receptor-binding protein	1	1	1	1	353	1913	1913	1913													KP143763_00159
group_511				hypothetical protein	1	1	1	1	352	326	326	326													KP143763_00160
group_512			hegE	H-N-H-endonuclease F-TflV	1	1	1	1	83	506	506	506													KP143763_00161
hegJ_1				putative H-N-H-endonuclease P-TflX	1	1	1	1	569	536	536	536														KR422353_00044
group_514				hypothetical protein	1	1	1	1	208	206	206	206															KU927497_00071
group_519			hegJ_1	putative H-N-H-endonuclease P-TflX	1	1	1	1	361	539	539	539																	KX130863_00027
group_520				tail fiber	1	1	1	1	316	1697	1697	1697																	KX130863_00162
group_521				hypothetical protein	1	1	1	1	315	410	410	410																	KX130863_00163
group_522				hypothetical protein	1	1	1	1	388	161	161	161																		KY114934_00003
group_523				hypothetical protein	1	1	1	1	466	161	161	161																		KY114934_00186
group_524			hegG_1	putative H-N-H-endonuclease P-TflVII	1	1	1	1	62	521	521	521																		KY114934_00009
group_525			hegG_2	putative H-N-H-endonuclease P-TflVII	1	1	1	1	422	521	521	521																		KY114934_00192
group_526				hypothetical protein	1	1	1	1	84	155	155	155																		KY114934_00021
group_527				putative Hef-like homing endonuclease	1	1	1	1	120	572	572	572																		KY114934_00065
group_529				putative homing endonuclease GIY-YIG family protein	1	1	1	1	153	773	773	773																		KY114934_00090
group_530				hypothetical protein	1	1	1	1	193	185	185	185																		KY114934_00120
group_531			hegE	H-N-H-endonuclease F-TflV	1	1	1	1	556	170	170	170																		KY114934_00161
group_532			hegJ_2	putative H-N-H-endonuclease P-TflX	1	1	1	1	555	341	341	341																		KY114934_00162
group_533				hypothetical protein	1	1	1	1	504	230	230	230																		KY114934_00166
group_536				putative H-N-H-endonuclease P-TflVIII	1	1	1	1	149	500	500	500																			KY677846_00040
group_540				hypothetical protein	1	1	1	1	464	158	158	158																													MF431734_00203
group_542				hypothetical protein	1	1	1	1	404	158	158	158																														MF431735_00203
group_543				hypothetical protein	1	1	1	1	22	158	158	158																									MF431730_00204
group_544				hypothetical protein	1	1	1	1	475	710	710	710																				KY787212_00017
group_545				hypothetical protein	1	1	1	1	476	389	389	389																				KY787212_00018
group_546				hypothetical protein	1	1	1	1	214	239	239	239																				KY787212_00082
group_548				hypothetical protein	1	1	1	1	580	197	197	197																					KY963424_00042
group_549			oad	receptor-binding tail protein	1	1	1	1	357	1919	1919	1919																						LN887948_00048
group_55				hypothetical protein	1	1	1	1	418	344	344	344															KU927497_00207
group_550			g102	phage-associated homing endonuclease	1	1	1	1	309	476	476	476																						LN887948_00075
group_551				hypothetical protein	1	1	1	1	123	245	245	245																						LN887948_00091
group_552			hegE	H-N-H-endonuclease F-TflV	1	1	1	1	507	536	536	536																						LN887948_00181
group_553				hypothetical protein	1	1	1	1	421	521	521	521																							MF001363_00008
group_554				gp31	1	1	1	1	178	191	191	191																							MF001363_00121
group_555				hypothetical protein	1	1	1	1	205	254	254	254																							MF001363_00143
group_559				hypothetical protein	1	1	1	1	157	200	200	200																								MF402939_00061
group_56				hypothetical protein	1	1	1	1	411	344	344	344																																MF431737_00211
group_563				hypothetical protein	1	1	1	1	450	140	140	140																																			MF431740_00208
group_564				hypothetical protein	1	1	1	1	412	140	140	140																																MF431737_00210
group_57				hypothetical protein	1	1	1	1	397	344	344	344													KP143763_00181
group_573				hypothetical protein	1	1	1	1	515	215	215	215																																					MF681663_00070
group_574				putative HNH endonuclease 2	1	1	1	1	200	452	452	452																																					MF681663_00088
group_575				hypothetical protein	1	1	1	1	199	200	200	200																																					MF681663_00089
33				gp33	1	1	1	1	106	1877	1877	1877																																					MF681663_00176
group_577			g091	H-N-H-endonuclease F-TflVI	1	1	1	1	285	458	458	458
group_578				hypothetical protein	1	1	1	1	116	641	641	641
group_579				putative H-N-H-endonuclease P-TflVIII	1	1	1	1	311	509	509	509
group_58				hypothetical protein	1	1	1	1	448	344	344	344																															MF431736_00209
group_580				hypothetical protein	1	1	1	1	94	356	356	356
group_581				hypothetical protein	1	1	1	1	92	572	572	572
group_582				H-N-H endonuclease F-TfIVI	1	1	1	1	110	515	515	515
group_583				hypothetical protein	1	1	1	1	222	518	518	518
group_584				hypothetical protein	1	1	1	1	197	230	230	230
group_585				putative tail fiber protein	1	1	1	1	98	2390	2390	2390
group_586				hypothetical protein	1	1	1	1	97	278	278	278
group_588				hypothetical protein	1	1	1	1	452	194	194	194												KM979355_00153
group_589				hypothetical protein	1	1	1	1	454	194	194	194											KM979354_00156
g088				ribonucleotide reductase of class Ia (aerobic), alpha subunit	1	1	1	1	144	935	935	935					HE956708_00118
group_80				hypothetical protein	1	1	1	1	43	203	203	203			AY692264_00169
group_9				hypothetical protein	1	1	1	1	42	146	146	146	AY543070_00186
group_91				A2-A3 protein	1	1	1	1	60	416	416	416																																		MF431739_00201
D20-21_2				major head protein precursor	1	1	1	1	343	596	596	596
[truncated: 3 more columns]

## Sheet: T5_autoANI
	T5 AY543070	T5 AY587007	T5 AY692264	T5 CP000917	T5 HE956708	T5 HQ406778	T5 HQ665011	T5 J3	T5 KJ190157	T5 KM236244	T5 KM979354	T5 KM979355	T5 KP143763	T5 KR422353	T5 KU927497	T5 KX017521	T5 KX130863	T5 KY114934	T5 KY677846	T5 KY787212	T5 KY963424	T5 LN887948	T5 MF001363	T5 MF402939	T5 MF431730	T5 MF431731	T5 MF431732	T5 MF431733	T5 MF431734	T5 MF431735	T5 MF431736	T5 MF431737	T5 MF431738	T5 MF431739	T5 MF431740	T5 MF431741	T5 MF681663	T5 MG387042	T5 MG459987	T5 MH102285	T5 NP2
AY543070	100	99.885	99.953	83.298	79.118	88.524	89.772	83.401	90.416	83.916	89.528	90.37	89.071	90.177	83.574	83.576	89.847	89.675	90.278	83.577	89.028	90.733	83.261	90.987	91.498	91.5	91.499	91.496	91.501	91.491	83.191	83.196	83.194	83.194	83.196	83.194	85.52	87.896	69.063	89.372	90.597
AY587007	99.885	100	99.895	82.939	78.849	88.46	89.798	83.101	90.692	83.763	89.43	90.038	89.122	90.206	83.274	83.275	89.876	89.661	90.288	83.366	88.981	90.748	83.497	90.766	91.374	91.376	91.375	91.374	91.377	91.368	83.07	83.076	83.074	83.073	83.075	83.073	85.856	87.966	69.133	89.529	90.669
AY692264	99.954	99.896	100	83.295	79.112	88.249	89.715	83.436	90.417	83.837	89.18	89.8	88.903	89.872	83.345	83.347	89.634	89.416	89.84	83.721	88.854	90.786	83.383	90.466	90.946	90.948	90.947	90.946	90.949	90.939	83.12	83.126	83.123	83.123	83.125	83.123	85.228	87.911	69.046	89.233	90.254
CP000917	83.277	83.34	83.52	100	82.194	83.94	84.138	94.317	84.722	95.392	82.607	82.371	86.108	83.512	95.917	95.915	84.409	83.317	83.906	96.311	84.648	84.128	95.382	84.233	84.155	84.155	84.157	84.155	84.157	84.148	95.14	95.14	95.139	95.141	95.144	95.142	93.684	83.663	67.897	84.915	83.45
HE956708	79.024	79.059	79.044	82.035	100	78.29	78.673	81.259	78.983	80.783	77.814	77.584	79.201	78.527	81.527	81.523	78.468	77.773	78.191	80.886	78.609	78.717	80.679	78.747	78.61	78.61	78.61	78.61	78.612	78.604	81.099	81.101	81.099	81.103	81.103	81.102	80.283	77.865	67.406	79.18	78.397
HQ406778	88.168	88.127	88.259	83.866	78.596	100	92.057	83.923	91.96	84.125	88.968	89.169	88.419	91.861	84.112	84.109	88.243	91.897	91.824	83.729	96.748	90.628	84.218	91.559	91.323	91.326	91.325	91.323	91.326	91.319	84.141	84.144	84.142	84.143	84.143	84.142	85.454	92.997	68.577	96.44	92.383
HQ665011	90.485	90.505	90.515	84.578	78.593	92.88	100	84.815	94.176	84.283	90.505	90.661	89.842	93.152	84.717	84.716	90.673	91.698	93.356	84.135	93.328	92.802	84.295	92.97	92.238	92.239	92.239	92.238	92.241	92.231	84.116	84.119	84.117	84.119	84.119	84.117	86.456	92.168	68.371	93.951	93.212
J3	83.288	83.231	83.405	94.23	80.884	83.877	83.764	100	84.804	94.379	82.987	83.073	86.228	84.043	94.992	94.99	84.979	83.29	83.543	94.677	84.394	83.759	94.929	84.525	84.236	84.238	84.237	84.234	84.239	84.229	95.626	95.626	95.625	95.627	95.627	95.627	93.232	83.028	68.999	85.639	83.694
KJ190157	90.901	91.082	90.846	84.658	78.889	92.259	94.14	84.72	100	84.668	90.514	91.147	90.196	93.29	84.533	84.526	90.379	90.882	95.058	84.462	92.778	91.098	84.329	93.089	93.463	93.466	93.464	93.462	93.466	93.456	84.591	84.593	84.592	84.593	84.593	84.592	86.534	91.348	68.004	93.313	93.339
KM236244	83.492	83.145	83.474	94.823	80.813	83.665	83.678	93.72	84.531	100	82.861	82.743	86.378	83.359	96.376	96.371	85.196	82.762	83.557	96.584	84.42	83.534	96.893	84.265	84.076	84.078	84.077	84.076	84.079	84.072	94.512	94.514	94.512	94.514	94.519	94.514	94.577	83.369	68.744	85.371	83.185
KM979354	90.183	89.842	89.856	82.735	78.002	88.79	89.46	82.838	90.478	82.901	100	98.605	89.973	90.182	82.721	82.719	89.377	88.212	90.077	83.037	88.606	87.964	82.78	90.426	91.173	91.175	91.174	91.173	91.176	91.166	82.89	82.89	82.887	82.89	82.89	82.887	83.678	89.381	68.021	90.471	90.431
KM979355	90.018	89.65	89.693	83.13	78.24	89.007	89.783	82.742	91.023	83.168	98.58	100	89.561	89.832	82.594	82.594	88.939	88.134	90.072	83.004	88.666	87.928	82.857	90.257	91.002	91.005	91.004	91.001	91.006	90.995	83.074	83.077	83.074	83.077	83.076	83.074	83.956	88.924	68	90.741	90.071
KP143763	89.8	89.36	89.17	85.617	79.105	88.268	89.355	86.247	90.024	86.179	90.178	90.403	100	90.486	85.829	85.827	97.662	88.005	89.364	86.265	88.601	88.011	86.313	89.634	89.92	89.918	89.92	89.92	89.923	89.919	86.061	86.067	86.064	86.065	86.07	86.064	86.464	88.846	68.4	89.01	89.804
KR422353	90.894	90.9	91.026	84.024	79.309	92.284	93.361	84.304	93.843	84.597	91.086	90.848	90.88	100	84.656	84.655	91.287	90.402	93.917	84.61	92.481	91.967	84.613	93.596	94.01	94.011	94.01	94.01	94.013	94.002	84.568	84.568	84.567	84.568	84.568	84.567	86.401	91.658	68.301	94.046	94.005
KU927497	83.72	83.685	83.498	95.978	81.218	83.687	83.97	94.986	84.789	96.401	83.129	83.051	86.696	83.531	100	99.993	85.266	82.853	83.33	96.037	84.336	83.821	96.033	84.703	83.891	83.892	83.892	83.891	83.894	83.887	95.382	95.383	95.381	95.384	95.388	95.384	94.061	83.461	69.033	85.118	83.7
KX017521	83.75	83.755	83.589	95.977	81.743	84.417	84.37	95.097	84.799	96.79	83.127	83.286	86.762	84.149	99.993	100	85.51	83.056	83.593	96.139	84.66	84.32	96.205	85.022	84.67	84.671	84.671	84.67	84.674	84.672	95.267	95.267	95.266	95.268	95.27	95.268	94.581	83.846	69.066	85.522	83.922
KX130863	91.334	90.87	90.634	84.456	78.695	88.562	90.262	85.434	90.512	85.293	90.096	90.348	97.707	90.962	84.779	84.778	100	89.211	89.942	84.968	88.997	89.108	85.16	89.746	90.781	90.78	90.781	90.781	90.783	90.768	85.247	85.247	85.246	85.246	85.249	85.247	86.556	89.467	68.034	89.454	90.416
KY114934	90.003	90.332	90.086	82.663	78.169	92.08	91.178	83.475	90.485	82.863	88.027	88.345	88.01	90.573	82.809	82.81	88.632	100	90.682	82.561	92.557	91.777	82.316	89.652	89.457	89.458	89.458	89.455	89.46	89.447	83.051	83.056	83.054	83.055	83.058	83.054	84.73	92.169	68.307	92.555	91.005
KY677846	90.329	90.365	90.267	83.618	78.395	92.754	93.569	84.16	95.154	83.785	91.416	91.221	89.993	94.023	83.536	83.535	90.405	90.982	100	83.936	92.356	91.382	83.911	93.665	93.997	93.999	93.998	93.996	94	93.991	83.613	83.615	83.614	83.615	83.615	83.614	86.872	92.074	68.561	94.558	93.874
KY787212	84.137	84.182	84.21	96.117	81.122	84.543	83.959	94.954	84.684	96.751	83.915	83.433	86.785	84.48	95.763	95.761	85.286	83.297	84.4	100	84.993	84.245	97.813	84.684	84.513	84.515	84.514	84.513	84.516	84.507	94.986	94.987	94.986	94.987	94.99	94.987	94.617	83.845	68.834	85.584	84.49
KY963424	89.492	89.396	89.356	84.333	79.02	96.477	92.976	84.455	92.978	85.004	88.825	89.381	88.994	92.243	84.878	84.88	89.159	92.657	92.54	84.889	100	92.058	84.855	91.2	91.735	91.737	91.737	91.735	91.738	91.731	84.458	84.461	84.46	84.461	84.461	84.46	86.761	92.164	68.183	96.129	92.491
LN887948	91.179	91.228	91.183	84.335	79.127	90.561	92.37	83.818	90.906	84.371	88.032	87.864	88.075	91.29	84.182	84.183	89.078	92.209	91.415	84.468	91.598	100	84.635	90.696	90.275	90.276	90.277	90.275	90.279	90.279	83.81	83.813	83.811	83.811	83.814	83.811	85.313	90.028	68.191	91.794	90.885
MF001363	83.175	83.384	83.365	95.233	80.628	83.511	83.867	94.78	84.38	97.037	82.898	82.784	86.015	83.609	96.089	96.088	84.607	82.547	83.726	97.75	83.955	83.986	100	84.387	84.118	84.118	84.119	84.118	84.119	84.111	95.13	95.131	95.13	95.131	95.133	95.131	95.204	83.105	68.475	85.157	83.996
MF402939	91.132	91.069	91.071	84.732	78.363	91.98	92.612	84.936	93.303	85.352	91.344	91.401	89.683	93.293	85.254	85.248	89.578	89.995	93.336	84.91	91.235	91.137	85.011	100	93.858	93.86	93.859	93.857	93.861	93.852	84.317	84.32	84.319	84.319	84.319	84.319	86.201	90.846	68.448	93.079	92.949
MF431730	91.093	91.101	90.961	83.554	78.955	91.08	92.046	84.128	93.157	84.211	90.64	90.593	89.494	93.27	84.239	84.236	90.027	89.481	93.689	83.822	91.337	90.35	84.043	93.747	100	99.994	99.998	99.997	99.996	99.988	83.587	83.592	83.589	83.591	83.591	83.59	86.385	89.991	68.346	92.757	93.119
MF431731	91.097	91.104	90.964	83.552	78.953	91.084	92.048	84.127	93.156	84.213	90.643	90.597	89.501	93.28	84.243	84.24	90.032	89.487	93.688	83.82	91.34	90.357	84.016	93.747	99.994	100	99.996	99.993	99.997	99.989	83.587	83.591	83.589	83.59	83.59	83.589	86.38	89.991	68.295	92.766	93.123
MF431732	91.094	91.103	90.962	83.555	78.955	91.082	92.047	84.129	93.158	84.212	90.642	90.595	89.496	93.271	84.24	84.237	90.029	89.482	93.69	83.823	91.339	90.351	84.044	93.748	99.998	99.996	100	99.997	99.997	99.99	83.589	83.593	83.591	83.592	83.592	83.591	86.387	89.992	68.346	92.759	93.12
MF431733	91.093	91.101	90.961	83.554	78.955	91.08	92.046	84.126	93.156	84.211	90.64	90.592	89.494	93.27	84.239	84.236	90.027	89.481	93.688	83.822	91.337	90.35	84.043	93.746	99.997	99.993	99.997	100	99.997	99.989	83.587	83.592	83.589	83.591	83.591	83.59	86.385	89.991	68.346	92.757	93.119
MF431734	91.098	91.106	90.966	83.555	78.949	91.082	92.048	84.131	93.16	84.217	90.644	90.596	89.497	93.274	84.246	84.242	90.03	89.484	93.691	83.823	91.34	90.353	84.045	93.749	99.996	99.997	99.997	99.997	100	99.993	83.59	83.595	83.592	83.594	83.594	83.593	86.387	89.991	68.351	92.761	93.123
MF431735	91.067	91.074	90.936	83.74	78.932	91.064	92.047	84.121	93.161	84.351	90.634	90.583	89.473	93.247	84.537	84.534	89.996	89.456	93.668	83.968	91.425	90.335	84.043	93.774	99.988	99.989	99.99	99.989	99.993	100	83.613	83.617	83.615	83.616	83.616	83.615	86.403	89.992	68.414	92.761	93.105
MF431736	82.768	82.833	82.852	94.498	81.008	83.739	82.945	94.935	84.494	94.606	83.461	83.395	86.672	83.615	94.808	94.806	85.319	83.27	82.878	94.291	84.103	83.183	94.777	83.288	83.144	83.144	83.145	83.144	83.145	83.136	100	99.993	99.992	99.994	99.994	99.995	92.496	83.052	68.524	85.443	82.909
MF431737	82.773	82.838	82.858	94.499	81.011	83.744	82.949	94.936	84.5	94.608	83.467	83.401	86.678	83.62	94.809	94.807	85.325	83.276	82.884	94.293	84.108	83.189	94.779	83.293	83.149	83.149	83.15	83.149	83.15	83.141	99.993	100	99.998	99.994	99.994	99.995	92.501	83.058	68.524	85.443	82.914
MF431738	82.771	82.836	82.855	94.497	81.008	83.742	82.946	94.933	84.497	94.606	83.464	83.398	86.675	83.617	94.807	94.805	85.322	83.273	82.881	94.291	84.105	83.186	94.777	83.29	83.147	83.146	83.148	83.147	83.148	83.138	99.992	99.998	100	99.992	99.992	99.993	92.498	83.055	68.519	85.443	82.911
MF431739	82.771	82.836	82.855	94.5	81.013	83.744	82.95	94.939	84.5	94.608	83.467	83.401	86.678	83.62	94.81	94.808	85.325	83.276	82.884	94.293	84.108	83.189	94.779	83.293	83.149	83.149	83.15	83.149	83.15	83.141	99.994	99.994	99.992	100	99.995	99.996	92.501	83.058	68.524	85.443	82.912
MF431740	82.771	82.836	82.855	94.505	81.013	83.744	82.95	94.939	84.5	94.613	83.467	83.401	86.678	83.62	94.815	94.813	85.325	83.276	82.884	94.298	84.108	83.189	94.784	83.293	83.149	83.149	83.15	83.149	83.15	83.141	99.994	99.994	99.992	99.995	100	99.996	92.501	83.058	68.524	85.443	82.912
MF431741	82.771	82.836	82.855	94.5	81.011	83.742	82.948	94.937	84.497	94.609	83.464	83.398	86.675	83.617	94.81	94.808	85.322	83.273	82.881	94.293	84.105	83.186	94.779	83.29	83.147	83.146	83.148	83.147	83.148	83.138	99.995	99.995	99.993	99.996	99.996	100	92.498	83.055	68.519	85.443	82.911
MF681663	85.248	85.317	84.735	93.751	80.892	85.181	85.984	93.002	87.053	95.19	84.35	83.911	87.166	85.726	94.767	94.764	86.694	84.805	86.74	94.613	86.597	85.726	95.299	86.394	86.5	86.502	86.501	86.5	86.503	86.494	93.173	93.176	93.174	93.174	93.174	93.174	100	85.021	68.504	86.064	86.143
MG387042	89.143	88.674	88.651	83.889	78.257	93.182	91.935	83.877	92.129	84.392	89.805	89.749	89.623	91.505	84.21	84.209	89.523	91.763	91.991	83.732	92.234	90.514	83.654	91.18	90.986	90.984	90.986	90.986	90.986	90.975	83.304	83.308	83.306	83.308	83.308	83.306	85.374	100	67.97	94.295	91.77
MG459987	68.835	68.627	68.634	67.893	67.479	67.49	67.725	68.633	67.889	68.067	67.513	67.488	68.275	68.106	68.089	68.089	68.125	68.352	67.536	68.236	67.983	68.178	68.144	67.873	67.751	67.749	67.751	67.751	67.751	67.737	68.316	68.316	68.313	68.316	68.316	68.313	67.974	67.779	100	68.246	67.412
MH102285	89.774	89.757	90.116	85.461	79.773	96.342	94.203	85.612	93.678	86.078	90.878	91.096	88.939	94.044	86.093	86.091	88.951	92.483	94.152	85.813	96.313	92.594	86.2	92.841	92.752	92.755	92.754	92.752	92.755	92.744	85.917	85.917	85.917	85.917	85.917	85.917	86.791	94.307	68.262	100	94.719
NP2	90.698	90.692	90.903	83.547	78.771	93.02	93.237	84.585	93.878	84.154	90.778	90.659	89.676	93.865	84.428	84.424	90.196	91.311	93.624	83.891	92.934	91.211	84.545	92.856	93.119	93.121	93.12	93.119	93.122	93.113	83.969	83.972	83.97	83.97	83.97	83.97	86.204	92.142	67.939	94.726	100
