# Supplementary material for: Riding the wave of genomics to investigate aquatic coliphage diversity and activity
Source: Environ Microbiol. 2019 Apr 4;21(6):2112–28. doi: 10.1111/1462-2920.14590 (PMC6563131; doi:10.1111/1462-2920.14590)
Supplement: Supplementary file 4 — Table S3. Core‐genes, ANI, and genes used for phylogenetic analysis of phages within the subfamily Tunavirinae. ANI was calculated using autoANI. See attached excel file. [file EMI-21-2112-s004.xlsx]

## Sheet: Core_Genes_Tunavirinae
Pass PhiPack Kde filter	Used for Phylogenetic Analysis	Genomes
		J1	J2	JN672684	KC139513	KC333879	KC710998	KF771236	KP658157	KR262148	KT001920	KT825490	KU194205	KU194206	LT841304	LT961732	MF612072	MG241338	MG552615	NC_005833	NC_007291	NC_007603	NC_009540	NC_015456	NC_019404	NC_019509	NC_019718	NC_019725	NC_023743	NC_024210	NC_024784	NC_024789	NC_024793	NC_026010	NC_027350	NC_029099	NC_031053	SWAN
yes	Yes	J1_00077	J2_00024	JN672684_00033	KC139513_00011	KC333879_00004	KC710998_00070	KF771236_00023	KP658157_00002	KR262148_00042	KT001920_00019	KT825490_00019	KU194205_00041	KU194206_00041	LT841304_00013	LT961732_00071	MF612072_00013	MG241338_00036	MG552615_00018	NC_005833_00040	NC_007291_00004	NC_007603_00038	NC_009540_00045	NC_015456_00044	NC_019404_00036	NC_019509_00073	NC_019718_00033	NC_019725_00055	NC_023743_00035	NC_024210_00024	NC_024784_00024	NC_024789_00022	NC_024793_00024	NC_026010_00022	NC_027350_00021	NC_029099_00046	NC_031053_00064	SWAN_00013
Yes	Yes	J1_00001	J2_00027	JN672684_00036	KC139513_00014	KC333879_00007	KC710998_00067	KF771236_00019	KP658157_00005	KR262148_00039	KT001920_00016	KT825490_00015	KU194205_00038	KU194206_00038	LT841304_00016	LT961732_00068	MF612072_00010	MG241338_00039	MG552615_00021	NC_005833_00037	NC_007291_00007	NC_007603_00034	NC_009540_00042	NC_015456_00041	NC_019404_00032	NC_019509_00002	NC_019718_00029	NC_019725_00052	NC_023743_00039	NC_024210_00021	NC_024784_00020	NC_024789_00019	NC_024793_00020	NC_026010_00025	NC_027350_00018	NC_029099_00043	NC_031053_00067	SWAN_00016
		J1_00003	J2_00029	JN672684_00039	KC139513_00017	KC333879_00010	KC710998_00065	KF771236_00016	KP658157_00007	KR262148_00037	KT001920_00014	KT825490_00012	KU194205_00035	KU194206_00035	LT841304_00018	LT961732_00066	MF612072_00008	MG241338_00042	MG552615_00023	NC_005833_00034	NC_007291_00013	NC_007603_00031	NC_009540_00039	NC_015456_00038	NC_019404_00028	NC_019509_00004	NC_019718_00026	NC_019725_00049	NC_023743_00043	NC_024210_00018	NC_024784_00017	NC_024789_00016	NC_024793_00017	NC_026010_00028	NC_027350_00015	NC_029099_00041	NC_031053_00069	SWAN_00018
Yes	Yes	J1_00004	J2_00030	JN672684_00040	KC139513_00018	KC333879_00011	KC710998_00064	KF771236_00015	KP658157_00008	KR262148_00036	KT001920_00013	KT825490_00011	KU194205_00034	KU194206_00034	LT841304_00019	LT961732_00065	MF612072_00007	MG241338_00043	MG552615_00024	NC_005833_00033	NC_007291_00014	NC_007603_00029	NC_009540_00038	NC_015456_00037	NC_019404_00026	NC_019509_00005	NC_019718_00025	NC_019725_00048	NC_023743_00044	NC_024210_00017	NC_024784_00016	NC_024789_00015	NC_024793_00016	NC_026010_00029	NC_027350_00014	NC_029099_00040	NC_031053_00070	SWAN_00019
		J1_00005	J2_00031	JN672684_00042	KC139513_00019	KC333879_00012	KC710998_00063	KF771236_00014	KP658157_00009	KR262148_00034	KT001920_00012	KT825490_00010	KU194205_00033	KU194206_00033	LT841304_00020	LT961732_00064	MF612072_00006	MG241338_00044	MG552615_00025	NC_005833_00032	NC_007291_00015	NC_007603_00028	NC_009540_00037	NC_015456_00036	NC_019404_00025	NC_019509_00006	NC_019718_00024	NC_019725_00047	NC_023743_00046	NC_024210_00016	NC_024784_00015	NC_024789_00014	NC_024793_00015	NC_026010_00030	NC_027350_00013	NC_029099_00039	NC_031053_00071	SWAN_00020
Yes	Yes	J1_00010	J2_00036	JN672684_00047	KC139513_00024	KC333879_00017	KC710998_00058	KF771236_00009	KP658157_00014	KR262148_00029	KT001920_00007	KT825490_00004	KU194205_00028	KU194206_00028	LT841304_00025	LT961732_00059	MF612072_00001	MG241338_00049	MG552615_00030	NC_005833_00027	NC_007291_00020	NC_007603_00023	NC_009540_00032	NC_015456_00031	NC_019404_00020	NC_019509_00011	NC_019718_00018	NC_019725_00043	NC_023743_00052	NC_024210_00011	NC_024784_00010	NC_024789_00009	NC_024793_00010	NC_026010_00035	NC_027350_00008	NC_029099_00034	NC_031053_00076	SWAN_00025
		J1_00056	J2_00003	JN672684_00014	KC139513_00069	KC333879_00043	KC710998_00012	KF771236_00050	KP658157_00056	KR262148_00061	KT001920_00040	KT825490_00046	KU194205_00063	KU194206_00061	LT841304_00074	LT961732_00007	MF612072_00034	MG241338_00018	MG552615_00074	NC_005833_00060	NC_007291_00058	NC_007603_00061	NC_009540_00064	NC_015456_00063	NC_019404_00066	NC_019509_00054	NC_019718_00059	NC_019725_00078	NC_023743_00008	NC_024210_00053	NC_024784_00051	NC_024789_00049	NC_024793_00051	NC_026010_00003	NC_027350_00039	NC_029099_00065	NC_031053_00014	SWAN_00074
		J1_00065	J2_00012	JN672684_00025	KC139513_00079	KC333879_00056	KC710998_00003	KF771236_00036	KP658157_00067	KR262148_00050	KT001920_00029	KT825490_00032	KU194205_00053	KU194206_00052	LT841304_00082	LT961732_00085	MF612072_00023	MG241338_00027	MG552615_00008	NC_005833_00051	NC_007291_00078	NC_007603_00050	NC_009540_00054	NC_015456_00054	NC_019404_00050	NC_019509_00063	NC_019718_00045	NC_019725_00069	NC_023743_00021	NC_024210_00039	NC_024784_00037	NC_024789_00035	NC_024793_00037	NC_026010_00012	NC_027350_00030	NC_029099_00054	NC_031053_00003	SWAN_00082
		J1_00067	J2_00014	JN672684_00026	KC139513_00081	KC333879_00058	KC710998_00001	KF771236_00034	KP658157_00069	KR262148_00048	KT001920_00027	KT825490_00030	KU194205_00051	KU194206_00050	LT841304_00001	LT961732_00083	MF612072_00021	MG241338_00029	MG552615_00010	NC_005833_00049	NC_007291_00080	NC_007603_00048	NC_009540_00052	NC_015456_00052	NC_019404_00048	NC_019509_00065	NC_019718_00043	NC_019725_00066	NC_023743_00023	NC_024210_00037	NC_024784_00035	NC_024789_00033	NC_024793_00035	NC_026010_00014	NC_027350_00028	NC_029099_00052	NC_031053_00001	SWAN_00001

## Sheet: ANI
	J1	J2	JN672684	KC139513	KC333879	KC710998	KF771236	KP658157	KR262148	KT001920	KT825490	KU194205	KU194206	LT841304	LT961732	MF612072	MG241338	MG552615	NC_005833	NC_007291	NC_007603	NC_009540	NC_015456	NC_019404	NC_019509	NC_019718	NC_019725	NC_023743	NC_024210	NC_024784	NC_024789	NC_024793	NC_026010	NC_027350	NC_029099	NC_031053	SWAN
J1	100	100	62.471	68.098	60.966	75.911	61.034	63.032	61.798	62.427	60.966	64.783	65.269	95.017	95.034	63.041	68.121	63.033	64.888	60.779	60.1	67.8	65.294	60.632	67.713	60.806	64.949	60.398	59.718	61.034	61.049	61.043	65.313	67.435	63.225	62.171	95.017
J2	100	100	62.496	67.933	61.6	76.078	61.73	61.553	62.563	62.016	61.6	64.706	65.274	94.884	94.99	62.182	68.424	61.63	65.188	61.871	61.98	68.104	65.709	62.087	66.856	61.413	64.61	61.401	61.206	61.717	62.091	62.059	65.482	68.144	61.682	63.128	94.884
JN672684	63.804	63.727	100	62.143	61.585	62.942	61.306	82.819	83.236	82.604	61.897	62.649	62.774	62.711	62.636	82.187	61.956	81.477	61.657	61.634	61.431	62.426	62.848	60.152	61.875	61.681	62.823	61.812	62.005	61.326	61.589	61.52	62.724	62.471	82.541	82.852	62.711
KC139513	68.136	68.189	62.925	100	63.337	69.595	63.08	62.047	62.627	62.174	63.337	63.521	63.343	68.137	68.06	62.333	91.882	61.951	63.477	63.194	63.201	91.89	64.07	61.941	64.866	63.237	63.631	61.821	62.886	63.064	63.188	63.164	63.743	91.479	62.058	62.897	68.137
KC333879	61.252	61.239	60.574	63.276	100	63.291	92.905	60.876	59.723	60.387	99.486	61.521	61.433	61.929	61.952	60.943	62.546	59.714	61.821	95.65	68.871	62.321	62.132	69.997	62.546	95.311	61.397	81.578	90.289	92.734	93.281	93.879	62.4	61.937	61.66	59.429	61.929
KC710998	76.197	76.243	62.47	69.065	62.59	100	62.186	62.085	63.447	62.427	62.395	64.257	64.65	77.363	76.713	62.523	68.177	62.735	63.922	61.973	61.452	68.938	65.498	62.594	66.545	62.036	63.969	62.212	62.136	62.186	62.709	62.388	65.838	68.205	62.226	62.879	77.363
KF771236	61.642	61.642	60.199	62.106	92.856	62.164	100	60.918	61.006	61.192	93.652	63.681	62.207	61.895	61.589	61.357	61.854	61.449	63.783	92.699	68.03	62.216	63.281	69.576	62.623	94.461	61.745	79.035	87.718	99.801	96.017	96.88	62.592	61.975	61.304	60.991	61.895
KP658157	62.263	62.205	82.575	61.817	60.764	62.306	60.263	100	92.746	95.06	60.764	61.616	61.972	61.987	62.051	95.62	62.537	95.278	61.646	60.781	59.978	61.931	61.579	59.94	62.115	60.78	61.916	60.708	60.3	60.277	60.497	61.29	61.784	62.082	95.22	86.322	61.987
KR262148	62.536	62.538	82.975	61.872	59.831	62.327	59.523	92.183	100	92.027	59.831	61.541	62.58	61.544	61.936	91.69	61.798	92.26	61.319	59.684	61.727	61.521	62.365	60.599	61.79	60.096	62.032	59.988	60.065	59.523	60.456	59.964	62.182	60.909	92.661	89.041	61.544
KT001920	63.213	62.538	83.153	61.574	60.244	63.103	61.311	95.551	92.419	100	60.244	61.429	61.072	63.169	63.016	96.386	61.476	96.215	60.857	60.881	61.36	61.411	61.453	60.408	60.914	60.652	61.666	61.017	61.037	61.329	61.256	61.34	61.286	61.356	94.943	85.674	63.169
KT825490	61.163	62.538	61.852	62.064	99.844	61.597	94.607	61.187	60.522	60.448	100	61.838	60.894	62.261	60.968	60.755	61.776	60.043	61.573	95.482	67.129	61.944	60.785	69.671	62.635	96.237	60.217	81.261	89.695	94.483	95.08	95.513	60.611	61.937	61.868	61.572	62.261
KU194205	65.305	62.538	62.638	64.158	63.554	64.113	63.872	61.928	62.238	62.242	64.538	100	93.816	64.995	64.598	62.187	63.571	62.237	95.13	62.949	63.373	64.369	90.452	64.599	64.392	63.339	92.478	62.131	63.346	63.872	63.958	63.825	92.6	64.404	62.163	62.534	64.995
KU194206	65.041	62.538	61.926	63.704	63.045	63.9	61.78	61.978	61.607	61.638	62.422	93.897	100	65.621	64.276	61.566	63.801	61.742	93.112	62.399	61.189	63.592	90.435	60.538	64.465	62.795	92.745	60.819	62.507	61.78	62.308	61.84	92.163	63.783	61.986	61.972	65.621
LT841304	94.955	62.538	63.449	68.695	62.153	76.892	62.328	62.568	62.779	62.692	62.075	65.799	65.803	100	96.811	63.526	68.704	63.021	66.196	61.526	60.397	68.795	65.47	60.711	66.415	61.264	66.098	60.551	61.122	62.328	62.757	62.46	65.858	68.76	63.26	63.517	100
LT961732	95.646	62.538	62.659	67.85	61.185	76.332	61.694	63.315	63.355	62.885	60.924	64.659	64.757	96.787	100	62.523	67.92	63.328	64.934	62.039	61.487	67.994	64.804	61.227	65.638	61.6	64.537	60.574	61.383	61.694	62.75	62.12	64.61	67.573	63.28	62.953	96.787
MF612072	62.989	62.538	83.594	62.124	60.598	63.353	62.03	95.308	91.67	96.157	60.9	61.273	61.701	62.679	62.601	100	61.906	95.312	61.192	61.781	61.423	62.065	62.485	60.336	61.403	61.693	61.029	61.346	62.605	62.044	62.036	62.184	61.945	62.142	94.419	85.277	62.679
MG241338	67.735	62.538	61.937	92.027	62.088	68.417	62.14	62.089	62.199	62.038	62.088	63.427	63.349	67.853	67.937	62.542	100	61.861	63.487	61.895	62.137	94.442	63.414	61.803	65.162	62.214	63.412	60.889	61.409	62.117	62.17	61.976	63.39	93.539	62.056	62.009	67.853
MG552615	63.436	62.538	83.188	62.233	59.765	62.284	61.819	95.116	92.307	96.08	60.591	61.726	62.304	63.083	63.136	95.475	61.887	100	61.626	61.36	62.848	61.938	62.293	60.204	60.966	60.788	61.867	62.093	61.437	61.833	61.28	61.803	62.329	61.986	95.175	86.261	63.083
NC_005833	66.013	62.538	62.205	63.033	63.166	64.274	65.248	61.938	61.866	61.611	64.158	95.158	93.122	66.06	64.693	61.976	63.1	61.612	100	63.452	62.502	63.304	89.843	63.376	64.046	63.79	92.577	62.023	63.328	65.248	65.418	65.348	91.676	63.677	61.886	62.439	66.06
NC_007291	61.549	62.538	62.448	61.868	95.483	62.296	93.945	61.297	61.705	61.715	95.945	62.111	61.845	62.368	61.759	61.817	62.218	61.715	62.737	100	67.803	62.177	61.56	68.773	63.312	96.697	62.593	81.12	89.664	93.812	94.876	95.388	61.962	61.981	61.31	61.957	62.368
NC_007603	61.714	62.538	63.858	62.459	68.154	62.673	68.615	61.364	61.766	62.903	68.468	59.506	59.772	63.3	63.138	63	62.386	62.63	59.375	68.123	100	62.12	59.804	81.977	61.688	68.154	59.664	71.108	69.52	68.651	68.65	68.649	59.357	61.704	60.313	60.26	63.3
NC_009540	68.406	62.538	63.516	92.272	63.12	69.805	62.974	62.968	63.84	62.923	63.101	64.557	64.555	68.691	68.751	62.708	94.454	62.36	64.57	62.618	62.045	100	64.806	61.839	65.555	62.501	64.915	61.431	62.858	62.96	63.116	62.829	65.149	93.339	62.776	62.925	68.691
NC_015456	65.345	62.538	63.903	64.45	61.961	65.196	62.283	62.598	63.966	62.43	62.163	90.304	91.097	65.28	64.371	62.943	64.566	63.198	89.808	63.171	60.395	63.943	100	62.505	63.617	61.86	90.042	61.242	62.333	62.283	62.287	62.569	91.915	63.878	63.222	63.797	65.28
NC_019404	60.492	62.538	60.718	60.918	68.516	60.809	69.114	60.757	60.42	60.568	69.243	62.517	60.257	59.97	60.01	60.02	60.383	60.027	62.671	68.428	82.862	60.472	59.914	100	63.008	69.052	61.26	71.695	69.742	69.119	68.784	69.07	60.907	60.266	60.46	60.503	59.97
NC_019509	66.644	62.538	61.262	64.728	62.432	66.71	63.208	61.541	61.728	60.065	62.432	64.361	64.149	66.267	66.361	60.042	64.924	60.968	64.836	62.093	61.304	64.976	63.923	61.466	100	62.565	64.206	63.175	63.134	63.208	62.48	63.26	64.509	64.892	61.067	61.324	66.267
NC_019718	61.124	62.538	60.17	61.958	96.514	62.665	94.456	62.168	60.614	61.13	96.125	60.818	61.261	61.897	61.435	62.27	61.954	61.162	60.523	96.317	69.276	62.122	60.692	70.183	62.933	100	60.819	80.438	89.501	94.425	94.732	94.933	61.612	60.986	62.334	61.128	61.897
NC_019725	65.167	62.538	62.287	63.712	62.716	63.497	62.285	61.442	62.45	61.95	62.957	92.542	92.825	64.73	64.518	61.412	63.857	62.067	92.354	62.417	60.872	63.641	90.142	60.222	64.77	62.608	100	60.175	61.994	62.285	62.282	62.656	92.42	64.145	62.153	62.115	64.73
NC_023743	62.051	62.538	61.302	61.75	81.697	61.949	80.461	61.312	61.057	61.235	81.049	61.076	61.047	62.286	62.136	59.741	61.084	61.27	60.389	81.349	72.722	61.487	61.062	70.521	61.977	81.399	60.732	100	82.456	79.683	80.711	80.635	61.071	61.581	61.602	59.835	62.286
NC_024210	60.549	62.538	61.853	62.047	89.813	62.36	88.292	61.96	61.707	61.986	90.228	61.06	61.109	61.06	60.581	62.132	61.348	62.244	61.041	89.476	69.231	61.13	61.626	69.573	63.182	90.136	60.998	83.756	100	88.37	89.922	88.714	61.341	62.246	62.195	61.801	61.06
NC_024784	61.632	62.538	61.053	62.125	92.773	62.168	99.892	61.724	61.019	61.207	93.617	63.676	62.207	61.885	61.58	61.373	61.872	61.461	63.776	92.585	68.02	62.236	63.281	69.571	62.618	94.51	61.74	78.834	87.812	100	95.576	96.721	62.592	61.993	61.315	61.008	61.885
NC_024789	61.909	62.538	59.66	61.08	94.163	62.408	95.773	59.883	60.69	60.75	93.684	62.824	61.716	61.07	61.137	60.423	61.443	60.716	62.983	93.971	66.803	62.006	62.518	68.555	61.534	94.337	61.486	79.935	88.685	95.721	100	97.91	62.389	61.221	60.79	60.41	61.07
NC_024793	63.094	62.538	61.653	62.681	93.878	63.474	97.051	61.673	62.477	62.345	94.12	64.679	62.719	62.499	63.046	62.437	62.084	62.347	64.751	94.137	68.598	62.616	63.322	69.398	63.394	94.779	63.408	78.341	88.658	96.865	97.915	100	63.241	62.387	62.478	61.598	62.499
NC_026010	65.575	62.538	64.053	64.093	62.883	65.16	61.6	62.484	63.301	62.743	62.953	92.203	92.262	65.497	64.83	62.791	64.349	63.072	91.451	63.939	61.992	64.392	92.544	61.083	64.454	62.144	92.059	61.304	62.29	61.6	61.544	62.001	100	64.164	63.115	63.475	65.497
NC_027350	68.158	62.538	62.182	92.176	61.293	67.997	61.219	62.999	62.903	62.011	61.229	63.699	63.54	67.835	67.776	62.535	93.102	62.277	64.115	61.644	61.358	93.789	63.893	60.187	65.746	60.985	64.291	60.451	61.69	61.199	61.358	61.601	63.378	100	62.433	62.572	67.835
NC_029099	62.449	62.538	83.746	62.548	59.295	62.135	60.106	95.368	92.513	95.095	60.054	62.167	62.457	62.446	62.578	94.919	62.396	95.834	61.956	60.22	59.743	62.307	62.315	60.022	61.162	60.2	62.674	61.14	60.835	60.126	59.848	60.268	62.711	62.149	100	86.389	62.446
NC_031053	62.572	62.538	82.753	62.021	62.482	62.183	62.16	86.114	88.152	86.233	62.478	61.329	61.507	61.988	63.07	85.619	62.68	86.369	61.166	62.163	61.086	62.131	62.082	59.83	60.969	62.455	61.817	62.442	62.61	62.16	62.343	62.297	61.491	62.331	85.953	100	61.988
SWAN	94.955	62.538	63.449	68.695	62.153	76.892	62.328	62.568	62.779	62.692	62.075	65.799	65.803	100	96.811	63.526	68.704	63.021	66.196	61.526	60.397	68.795	65.47	60.711	66.415	61.264	66.098	60.551	61.122	62.328	62.757	62.46	65.858	68.76	63.26	63.517	100
