# Supplementary material for: Riding the wave of genomics to investigate aquatic coliphage diversity and activity
Source: Environ Microbiol. 2019 Apr 4;21(6):2112–28. doi: 10.1111/1462-2920.14590 (PMC6563131; doi:10.1111/1462-2920.14590)
Supplement: Supplementary file 5 — Table S4. Genome properties of bacteriophages: vB_Eco_mar004NP2, SWAN, vB_Eco_mar002J1, vB_Eco_mar002J2, vB_Eco_mar003J3, vB_Eco_mar005P1, vB_Eco_mar005P2, vB_Eco_mar005P3vB_Eco_mar005P4, vB_Eco_mar005P5 and vB_Eco_mar005P6. See attached excel file. [file EMI-21-2112-s005.xlsx]

## Sheet: TableS4
Phage Name	Genome Length (kbp)	Number of Genes	Number CDS	Number tRNAs	molGC	Classification
vB_Eco_swan01	50865	83	83	0	47.44	Caudovirales; Siphoviridae; Tunavirinae
vB_Eco_mar001J1	50343	78	78	0	44.39	Caudovirales; Siphoviridae; Tunavirinae
vB_Eco_mar002J2	50343	79	79	0	44.39	Caudovirales; Siphoviridae; Tunavirinae
vB_Eco_mar003J3	115471	189	163	26	37.77	Caudovirales; Siphoviridae; T5virus
vB_Eco_mar004NP2	107601	177	156	21	38.94	Caudovirales; Siphoviridae; T5virus
vB_Eco_mar005P1	167773	269	267	2	37.72	Caudovirales; Myoviridae; Tevenvirinae; Rb69virus
vB_Eco_mar006P2	167773	269	267	2	37.72	Caudovirales; Myoviridae; Tevenvirinae; Rb69virus
vB_Eco_mar007P3	167651	269	267	2	37.72	Caudovirales; Myoviridae; Tevenvirinae; Rb69virus
vB_Eco_mar008P4	167773	269	267	2	37.72	Caudovirales; Myoviridae; Tevenvirinae; Rb69virus
vB_Eco_mar009P5	167658	269	267	2	37.72	Caudovirales; Myoviridae; Tevenvirinae; Rb69virus
